# Supplementary material for: Identification of an isoflavone 6-hydroxylase involved in tectorigenin biosynthesis in kudzu (Pueraria montana var. lobata) and the efficient production of 6-methoxyisoflavones
Source: Plant Biotechnol (Tokyo). 2026 Jun 25;43(2):193–9. doi: 10.5511/plantbiotechnology.26.0330b (PMC13324318; doi:10.5511/plantbiotechnology.26.0330b)
Supplement: Supplementary Data [file plantbiotechnology-43-2-26.0330b-s002.xlsx]

## Sheet: Pueraria_flower
Supplementary Table S1. List of TPM values for contigs obtained via RNA-sequencing
target_id	AGI	Uniprot	length	Flower1	Flower2	Flower3	Flower4	Flower5	Flower6	Bud_Flower_bulk	Bud1	Bud2	Bud3	Bud4	Bud5	Bud6	Leaf
TRINITY_DN1320_c1_g1_i6	AT2G32390.1 | Symbols: ATGLR3.5, GLR3.5, GLR6 | glutamate receptor 3.5 | chr2:13748468-13751757 REVERSE LENGTH=895""	sp|O04132|SRC1 SOYBN Protein SRC1 OS=Glycine max OX=3847 GN=SRC1 PE=2 SV=1	993	11914.9	10599	9582.15	11048.8	10375.5	8571.14	1208.01	1630.78	3634.07	340.679	525.045	670.705	553.69	940.662
TRINITY_DN28067_c4_g1_i2	AT5G59320.1 | Symbols: LTP3 | lipid transfer protein 3 | chr5:23929051-23929492 FORWARD LENGTH=115	sp|Q9M5X8|NLTP PRUAV Non-specific lipid-transfer protein OS=Prunus avium OX=42229 PE=1 SV=1	971	5374.87	5682.52	6698.35	8170.37	6049.9	4411.5	2948.21	78.6453	322.957	7167.29	1035.2	2203.74	2627.37	0
TRINITY_DN5375_c5_g2_i1	AT5G59310.1 | Symbols: LTP4 | lipid transfer protein 4 | chr5:23925296-23925772 REVERSE LENGTH=112	sp|O23758|NLTP CICAR Non-specific lipid-transfer protein OS=Cicer arietinum OX=3827 PE=3 SV=1	1191	2366.83	2332.85	2034.41	2868.49	2886.57	2251.6	5066.81	744.817	2593.64	4292.76	5095.97	4858.17	4753.79	11497.6
TRINITY_DN483_c2_g1_i1	AT4G10230.1 | Symbols: | unknown protein; BEST Arabidopsis thaliana protein match is: unknown protein (TAIR:AT1G24380.1); Has 216 Blast hits to 216 proteins in 30 species: Archae - 0; Bacteria - 8; Metazoa - 10; Fungi - 4; Plants - 160; Viruses - 0; Other Eukaryotes - 34 (source: NCBI BLink). | chr4:6366261-6367185 FORWARD LENGTH=273	sp|A0A145P7T2|RAM1 LOTJA GRAS family protein RAM1 OS=Lotus japonicus OX=34305 GN=RAM1 PE=1 SV=1	722	2678.41	2242.33	2137.9	2295.06	2523.4	1883.82	3011.99	2963.88	2086.68	2144.75	2701.62	2742.93	2763.24	828.296
TRINITY_DN6839_c0_g1_i1	AT5G24090.1 | Symbols: ATCHIA, CHIA | chitinase A | chr5:8143805-8145153 REVERSE LENGTH=302""	sp|P19172|CHIA ARATH Acidic endochitinase OS=Arabidopsis thaliana OX=3702 GN=CHIB1 PE=2 SV=2	1999	30.4302	15.1085	114.039	126.792	117.047	158.479	8206.88	6127.32	676.624	920.584	6292.74	3723.99	5165.98	3034.52
TRINITY_DN3063_c7_g1_i1	AT3G09390.1 | Symbols: MT2A, ATMT-K, ATMT-1 | metallothionein 2A | chr3:2889737-2890188 REVERSE LENGTH=81""	sp|Q39459|MT2 CICAR Metallothionein-like protein 2 OS=Cicer arietinum OX=3827 PE=3 SV=2	971	2210.3	1384.22	1860.54	1840.39	1758.33	1622.91	2499.51	4882.69	1038.84	1782.38	3014.76	2737.29	2739.11	1901.8
TRINITY_DN4617_c0_g2_i1	AT1G55570.1 | Symbols: sks12 | SKU5 similar 12 | chr1:20757882-20759771 FORWARD LENGTH=555	sp|Q00624|ASOL BRANA L-ascorbate oxidase homolog OS=Brassica napus OX=3708 GN=Bp10 PE=2 SV=1	2023	1007.93	2352.99	1472.26	2253.69	2268.97	2286.11	1092.39	1599.83	207.412	3726.93	3022.62	3924.08	3342.07	0.918494
TRINITY_DN22595_c0_g1_i10	AT1G27430.1 | Symbols: | GYF domain-containing protein | chr1:9521045-9526928 REVERSE LENGTH=1492	NA	800	2355.14	2010.42	1862.51	1937.43	2144.2	1608.6	2695.75	2580.43	1823.07	1913.17	2332.04	2414.41	2363.63	779.939
TRINITY_DN34901_c3_g1_i1	AT5G50030.1 | Symbols: | Plant invertase/pectin methylesterase inhibitor superfamily protein | chr5:20354666-20355449 FORWARD LENGTH=187	sp|Q75K78|CKX9 ORYSJ Cytokinin dehydrogenase 9 OS=Oryza sativa subsp. japonica OX=39947 GN=CKX9 PE=2 SV=1	759	773.229	1600.37	1154.44	1754.1	1933.15	1757.21	976.379	1372.16	189.443	3960.57	3202.03	4152.52	3581.31	0.819901
TRINITY_DN439_c1_g2_i2	NA	NA	318	2457.67	2041.61	2319.89	2761.06	2346.87	2370.33	1905.54	1153.02	3120.96	1601.65	1414.13	1167.7	1608.05	473.386
TRINITY_DN158402_c0_g1_i1	AT2G01021.1 | Symbols: | unknown protein; Has 30201 Blast hits to 17322 proteins in 780 species: Archae - 12; Bacteria - 1396; Metazoa - 17338; Fungi - 3422; Plants - 5037; Viruses - 0; Other Eukaryotes - 2996 (source: NCBI BLink). | chr2:6571-6672 FORWARD LENGTH=33	sp|Q9FMN1|WEL3 ARATH Protein WEAK CHLOROPLAST MOVEMENT UNDER BLUE LIGHT-like 3 OS=Arabidopsis thaliana OX=3702 GN=WEL3 PE=2 SV=1	208	2318.27	1636.8	1804.86	1807.72	2130.82	1536.56	2238.68	2139.55	1575.04	1711.42	2216.62	2275.59	2183.97	667.71
TRINITY_DN2305_c0_g1_i1	AT4G11170.1 | Symbols: | Disease resistance protein (TIR-NBS-LRR class) family | chr4:6811127-6817130 FORWARD LENGTH=1095	sp|O82500|Y4117 ARATH Putative disease resistance protein At4g11170 OS=Arabidopsis thaliana OX=3702 GN=At4g11170 PE=2 SV=1	701	879.028	1981.14	1246.87	1912.01	2020.66	1888.55	837.255	1320.72	192.855	3370.25	2464.6	3610.69	2882.02	0.605638
TRINITY_DN74_c0_g4_i1	AT3G01270.1 | Symbols: | Pectate lyase family protein | chr3:82892-84720 REVERSE LENGTH=475	sp|P40973|PLY LILLO Pectate lyase OS=Lilium longiflorum OX=4690 PE=2 SV=1	707	811.965	1956.91	1210.8	1872.47	1892.93	1935.98	829.105	1144	178.488	3205.81	2333.55	3257.87	2684.95	0.299473
TRINITY_DN5420_c0_g1_i37	NA	sp|Q75W16|AROG ORYSJ Phospho-2-dehydro-3-deoxyheptonate aldolase 2, chloroplastic OS=Oryza sativa subsp. japonica OX=39947 GN=DAHPS2 PE=2 SV=1""	2895	1821.15	1505.02	1413.47	1618.54	1597.04	1153.89	1897.49	1999.69	1584.73	1747.88	2231.76	2193.88	2385.08	673.235
TRINITY_DN10761_c0_g1_i1	AT2G26450.1 | Symbols: | Plant invertase/pectin methylesterase inhibitor superfamily | chr2:11251279-11253446 FORWARD LENGTH=614	sp|Q7Y201|PME13 ARATH Probable pectinesterase/pectinesterase inhibitor 13 OS=Arabidopsis thaliana OX=3702 GN=PME13 PE=2 SV=2	2127	821.199	1892.49	1203.09	1828.36	1813.61	1837.7	798.382	1193.72	176.152	3016.6	2196.79	3046.7	2674.09	0.538467
TRINITY_DN124761_c2_g1_i1	AT4G18596.1 | Symbols: | Pollen Ole e 1 allergen and extensin family protein | chr4:10239114-10239728 FORWARD LENGTH=172	sp|O49813|OLEE1 BETPN Olee1-like protein OS=Betula pendula OX=3505 PE=2 SV=1	898	741.11	1551.44	1085.53	1648.47	1774.38	1691.42	772.962	1227.39	184.785	3127.61	2284.23	3202.64	2709.53	0.22156
TRINITY_DN5770_c1_g1_i8	AT5G13870.1 | Symbols: EXGT-A4, XTH5 | xyloglucan endotransglucosylase/hydrolase 5 | chr5:4475089-4476217 REVERSE LENGTH=293""	sp|Q8LNZ5|XTHB PHAAN Probable xyloglucan endotransglucosylase/hydrolase protein B OS=Phaseolus angularis OX=3914 GN=XTHB PE=2 SV=1	1400	3501.29	3465.26	3791.16	3981.4	4007.18	2530.42	461.857	0.430161	37.7744	1.73585	0	0	0	0
TRINITY_DN947_c1_g1_i1	NA	NA	782	2552.76	2591.42	1885.89	2242.02	2037.06	1478.55	1129.03	1151.25	1513.63	1380.82	649.337	977.813	964.807	263.314
TRINITY_DN1528_c0_g1_i3	AT3G09390.1 | Symbols: MT2A, ATMT-K, ATMT-1 | metallothionein 2A | chr3:2889737-2890188 REVERSE LENGTH=81""	sp|P20830|MT1 PEA Metallothionein-like protein 1 OS=Pisum sativum OX=3888 GN=MTA PE=3 SV=1	649	2543.13	1504.74	2136.32	2581.81	2591.73	2056.24	860.003	2451.91	1920.35	480.69	471.099	469.41	478.036	984.339
TRINITY_DN2834_c2_g1_i2	AT5G03240.3 | Symbols: UBQ3 | polyubiquitin 3 | chr5:771976-772896 REVERSE LENGTH=306	sp|P0CH32|UBQ4 ARATH Polyubiquitin 4 OS=Arabidopsis thaliana OX=3702 GN=UBQ4 PE=3 SV=1	1034	1611.57	1555.83	1576.09	1417.71	1634.49	1217.46	1624.46	1796.62	1362.65	1651.3	1498.81	1669.91	1690.63	684.242
TRINITY_DN439_c1_g1_i6	AT2G45340.1 | Symbols: | Leucine-rich repeat protein kinase family protein | chr2:18691739-18694466 FORWARD LENGTH=691	NA	240	2490.45	2614.76	1944.98	2225.84	2012.34	1634.26	1224.1	942.901	1402.02	1332.64	699.522	852.629	863.358	272.474
TRINITY_DN14982_c0_g2_i5	AT1G14420.1 | Symbols: AT59 | Pectate lyase family protein | chr1:4931844-4933405 REVERSE LENGTH=459	sp|Q9M9S2|PLY3 ARATH Probable pectate lyase 3 OS=Arabidopsis thaliana OX=3702 GN=AT59 PE=2 SV=1	1037	718.569	1627.98	1030.01	1656.29	1619.73	1684.69	706.828	962.204	152.034	2657	1966.25	2780.26	2329.79	0.651982
TRINITY_DN35869_c1_g2_i1	AT2G45470.1 | Symbols: FLA8, AGP8 | FASCICLIN-like arabinogalactan protein 8 | chr2:18742797-18744059 REVERSE LENGTH=420""	sp|O22126|FLA8 ARATH Fasciclin-like arabinogalactan protein 8 OS=Arabidopsis thaliana OX=3702 GN=FLA8 PE=2 SV=1	775	852.211	1857.42	1172.08	1771.14	1875.84	1809.76	648.779	649.001	163.099	2803.83	1616.84	2150.31	1862.27	0.532287
TRINITY_DN7830_c1_g1_i1	AT5G13870.1 | Symbols: EXGT-A4, XTH5 | xyloglucan endotransglucosylase/hydrolase 5 | chr5:4475089-4476217 REVERSE LENGTH=293""	sp|Q41638|XTHA PHAAN Xyloglucan endotransglucosylase/hydrolase protein A OS=Phaseolus angularis OX=3914 GN=XTHA PE=1 SV=1	924	3063.84	3369.33	3225.12	3565.2	2881.56	2390.18	310.814	0.637585	26.3282	48.3874	6.01038	3.16456	4.88209	0
TRINITY_DN390_c1_g1_i1	NA	NA	315	650.262	710.293	717.138	747.298	633.04	510.136	3980.11	218.746	1301.9	2766.64	2988.7	1609.96	2054.26	481.875
TRINITY_DN12594_c0_g1_i12	AT4G00430.1 | Symbols: TMP-C, PIP1;4, PIP1E | plasma membrane intrinsic protein 1;4 | chr4:186143-187531 REVERSE LENGTH=287""	sp|P25794|PIP2 PEA Probable aquaporin PIP-type 7a OS=Pisum sativum OX=3888 GN=TRG-31 PE=2 SV=2	1902	1467.79	1776	2301.48	2510	2328.97	1769.4	1127.16	1069.65	986.143	1148.13	644.418	661.526	714.207	552.378
TRINITY_DN9965_c0_g1_i1	AT3G18280.1 | Symbols: | Bifunctional inhibitor/lipid-transfer protein/seed storage 2S albumin superfamily protein | chr3:6267102-6267392 FORWARD LENGTH=96	sp|Q43681|NLTP VIGUN Probable non-specific lipid-transfer protein AKCS9 OS=Vigna unguiculata OX=3917 PE=2 SV=1	1373	1473.53	1072.36	1214.45	1680.37	1336.48	1125.05	1692.82	105.358	539.911	2681.94	1564.81	1954.34	2019.93	2862.86
TRINITY_DN6620_c0_g1_i1	AT5G62350.1 | Symbols: | Plant invertase/pectin methylesterase inhibitor superfamily protein | chr5:25037504-25038112 FORWARD LENGTH=202	sp|P17407|21KD DAUCA 21 kDa protein OS=Daucus carota OX=4039 PE=2 SV=1	874	3030.3	2476.11	2384.27	2584.14	2325.94	2304.88	309.176	902.552	1295.66	159.227	167.9	162.886	136.225	60.8128
TRINITY_DN30968_c1_g1_i1	AT3G08770.1 | Symbols: LTP6 | lipid transfer protein 6 | chr3:2664349-2664784 REVERSE LENGTH=113	sp|Q43019|NLTP3 PRUDU Non-specific lipid-transfer protein 3 OS=Prunus dulcis OX=3755 PE=2 SV=1	1468	1475.12	1597.13	2062.56	2658.62	1785.68	1388.68	1280.14	50.5972	56.5865	4097.91	254.14	631.67	658.006	0.0623541
TRINITY_DN20365_c0_g3_i1	AT1G55770.1 | Symbols: | Plant invertase/pectin methylesterase inhibitor superfamily protein | chr1:20851039-20851566 REVERSE LENGTH=175	sp|Q8GT41|PLA1 PLAAC Putative invertase inhibitor OS=Platanus acerifolia OX=140101 PE=1 SV=1	1000	692.647	1602.82	1034.24	1553.49	1647.91	1567.61	594.49	900.272	144.478	2528.82	1473.44	2277.21	1840.93	4.37683
TRINITY_DN8313_c7_g2_i1	NA	NA	321	2187.72	2145.32	1559.91	1899.84	1679.02	1280.58	984.147	865.652	1230.89	1172.19	524.904	746.868	787.601	250.098
TRINITY_DN6840_c0_g2_i1	AT5G10530.1 | Symbols: | Concanavalin A-like lectin protein kinase family protein | chr5:3324978-3326933 REVERSE LENGTH=651	sp|P19588|LEC5 VIGUC Lectin DB58 OS=Vigna unguiculata subsp. cylindrica OX=3840 PE=1 SV=2	1185	29.0525	27.054	218.098	154.56	91.9382	108.554	4857.38	718.189	636.223	806.301	3844.63	2097.42	2788.84	151.415
TRINITY_DN827_c0_g1_i2	AT2G36830.1 | Symbols: GAMMA-TIP, TIP1;1, GAMMA-TIP1 | gamma tonoplast intrinsic protein | chr2:15445490-15446336 FORWARD LENGTH=251""	sp|Q9FY14|TIP1 MEDTR Probable aquaporin TIP-type OS=Medicago truncatula OX=3880 GN=AQP1 PE=1 SV=1	2232	1615.47	1698.67	1853.58	1872.28	1851.83	1685.49	1037.17	919.466	771.964	1044.93	783.36	579.515	642.684	43.1287
TRINITY_DN8313_c1_g3_i1	NA	NA	480	1476.83	1229.47	1493.64	1716.9	1454.06	1416.53	1226.42	641.749	1728.23	1202.23	943.628	770.169	1020.67	200.274
TRINITY_DN3198_c0_g1_i2	AT5G49180.1 | Symbols: | Plant invertase/pectin methylesterase inhibitor superfamily | chr5:19940783-19942876 REVERSE LENGTH=571	sp|Q9FJ21|PME58 ARATH Probable pectinesterase/pectinesterase inhibitor 58 OS=Arabidopsis thaliana OX=3702 GN=PME58 PE=2 SV=1	2027	594.495	1382.16	763.01	1242.75	1299.55	1283.41	557.314	911.872	115.38	2130.32	1708.04	2205.9	1979.84	0.698292
TRINITY_DN32742_c1_g1_i2	AT1G47128.1 | Symbols: RD21, RD21A | Granulin repeat cysteine protease family protein | chr1:17283139-17285609 REVERSE LENGTH=462""	sp|B2LSD2|MUCIN MUCPR Cysteine proteinase mucunain (Fragment) OS=Mucuna pruriens OX=157652 GN=MUCUNAIN PE=1 SV=2	2571	2608.08	1697.24	1786.37	1330.28	1237.55	1370.17	494.226	2465.75	1048.64	610.12	269.189	498.647	423.575	219.019
TRINITY_DN18966_c0_g2_i4	AT5G59310.1 | Symbols: LTP4 | lipid transfer protein 4 | chr5:23925296-23925772 REVERSE LENGTH=112	sp|A0AT30|NLTP3 LENCU Non-specific lipid-transfer protein 3 OS=Lens culinaris OX=3864 PE=3 SV=1	755	1298.35	865.694	975.238	914.965	973.647	773.995	1702.2	200.397	898.994	2708.1	1587.21	1279.72	1657.98	0
TRINITY_DN24139_c2_g1_i1	AT1G24470.1 | Symbols: KCR2, ATKCR2 | beta-ketoacyl reductase 2 | chr1:8674056-8676277 FORWARD LENGTH=312""	sp|Q9FYL6|KCR2 ARATH Very-long-chain 3-oxoacyl-CoA reductase-like protein At1g24470 OS=Arabidopsis thaliana OX=3702 GN=KCR2 PE=2 SV=1	234	1268.22	1099.31	998.09	1198.57	1218.83	918.23	1422.15	1451.96	1038.99	1028.3	1301.88	1424.79	1394.33	448.889
TRINITY_DN22003_c0_g1_i1	AT2G18420.1 | Symbols: | Gibberellin-regulated family protein | chr2:7993861-7994334 FORWARD LENGTH=94	sp|Q93X17|SNAK2 SOLTU Snakin-2 OS=Solanum tuberosum OX=4113 GN=SN2 PE=1 SV=1	411	2505.72	2938.57	1695.11	2473.54	2806.65	2288.44	208.803	90.9364	138.629	258.478	12.8029	39.318	31.3111	24.9805
TRINITY_DN23791_c0_g1_i2	AT1G17800.1 | Symbols: ENODL22, AtENODL22 | early nodulin-like protein 22 | chr1:6128828-6129391 FORWARD LENGTH=140""	NA	850	595.431	1378.06	950.788	1382.5	1443.33	1303.56	457.183	626.944	124.932	2364.91	1109.42	2006.23	1573.59	1.42238
TRINITY_DN2695_c0_g1_i22	AT1G54870.1 | Symbols: | NAD(P)-binding Rossmann-fold superfamily protein | chr1:20459011-20460417 FORWARD LENGTH=335	sp|Q9FZ42|ADRC1 ARATH NADPH-dependent aldehyde reductase 1, chloroplastic OS=Arabidopsis thaliana OX=3702 GN=ChlADR1 PE=1 SV=1""	1629	1898.15	653.265	1553.55	903.99	624.96	740.503	281.595	4844.06	2400.48	86.5017	54.1743	206.089	107.781	0
TRINITY_DN5770_c1_g1_i5	AT5G13870.1 | Symbols: EXGT-A4, XTH5 | xyloglucan endotransglucosylase/hydrolase 5 | chr5:4475089-4476217 REVERSE LENGTH=293""	sp|Q41638|XTHA PHAAN Xyloglucan endotransglucosylase/hydrolase protein A OS=Phaseolus angularis OX=3914 GN=XTHA PE=1 SV=1	1709	2375.77	2558.44	2485.5	2664.47	2183.91	1790.21	220.75	0	4.77323	0	0	0	0	0
TRINITY_DN7003_c2_g1_i1	AT5G64260.1 | Symbols: EXL2 | EXORDIUM like 2 | chr5:25703980-25704897 FORWARD LENGTH=305	sp|Q9FE06|EXOL2 ARATH Protein EXORDIUM-like 2 OS=Arabidopsis thaliana OX=3702 GN=EXL2 PE=2 SV=1	1479	3213.06	1518.04	1956.24	1570.79	808.341	1501.52	124.202	2402.67	785.398	11.2949	7.52735	7.91493	3.2822	4.26644
TRINITY_DN15313_c0_g1_i5	AT4G39090.1 | Symbols: RD19, RD19A | Papain family cysteine protease | chr4:18215826-18217326 REVERSE LENGTH=368""	sp|P25804|CYSP PEA Cysteine proteinase 15A OS=Pisum sativum OX=3888 PE=2 SV=1	2184	1571.36	1265.21	1272.77	1307.29	1167.31	1166.02	820.988	1719.03	1285.15	566.845	671.163	531.808	539.978	1463.47
TRINITY_DN439_c1_g1_i7	NA	NA	251	1765.26	1866.05	1400.61	1503.37	1425.86	1102.71	772.183	656.156	922.501	798.593	406.078	585.416	578.141	222.814
TRINITY_DN3032_c0_g1_i14	AT3G47340.1 | Symbols: ASN1, DIN6, AT-ASN1 | glutamine-dependent asparagine synthase 1 | chr3:17438136-17441043 REVERSE LENGTH=584""	sp|P49092|ASNS1 LOTJA Asparagine synthetase [glutamine-hydrolyzing] 1 OS=Lotus japonicus OX=34305 GN=AS1 PE=2 SV=2	2151	1679.49	1047.14	1525.03	1331.94	977.365	1163.08	482.507	2701.99	1203.66	397.165	309.909	433.379	367.55	3.53591
TRINITY_DN8313_c1_g1_i2	NA	NA	1141	464.446	445.996	450.171	515.409	400.837	365.647	2569.67	165.818	929.253	2107.39	2183.56	1399.16	1622.38	375.027
TRINITY_DN9549_c0_g1_i4	AT2G02130.1 | Symbols: PDF2.3, LCR68 | low-molecular-weight cysteine-rich 68 | chr2:540071-540407 FORWARD LENGTH=77""	sp|P18646|DEF VIGUN Defensin-like protein OS=Vigna unguiculata OX=3917 PE=3 SV=1	677	493.028	232.308	439.072	223.704	186.636	174.326	374.047	10547.2	262.878	169.02	91.3072	251.225	140.458	0
TRINITY_DN7093_c1_g2_i1	AT2G16600.1 | Symbols: ROC3 | rotamase CYP 3 | chr2:7200862-7201383 FORWARD LENGTH=173	sp|Q8W171|CYP1 SOYBN Peptidyl-prolyl cis-trans isomerase 1 OS=Glycine max OX=3847 GN=Cyp1 PE=2 SV=1	1169	773.965	706.29	542.832	624.771	676.116	622.779	1682.68	309.394	915.468	1089.95	2019.53	1823.68	1775.87	1034.87
TRINITY_DN439_c1_g2_i8	AT5G42270.1 | Symbols: VAR1, FTSH5 | FtsH extracellular protease family | chr5:16902659-16905102 FORWARD LENGTH=704""	sp|Q32440|NU5C HORVU NAD(P)H-quinone oxidoreductase subunit 5, chloroplastic OS=Hordeum vulgare OX=4513 GN=ndhF PE=3 SV=2""	268	1232.35	1043.54	1230.65	1468.08	1136.92	1155.63	1081.27	337.891	1147.73	1047.57	884.811	624.374	858.314	69.5754
TRINITY_DN6110_c0_g1_i4	AT1G29930.1 | Symbols: CAB1, AB140, CAB140, LHCB1.3 | chlorophyll A/B binding protein 1 | chr1:10478071-10478874 FORWARD LENGTH=267""	sp|P09756|CB23 SOYBN Chlorophyll a-b binding protein 3, chloroplastic OS=Glycine max OX=3847 GN=CAB3 PE=3 SV=1""	829	544.145	653.113	789.256	942.859	855.31	862.951	1911.05	922.425	1048.6	935.379	1639.11	933.927	1077.54	14421.8
TRINITY_DN8420_c0_g2_i4	AT2G16730.1 | Symbols: BGAL13 | glycosyl hydrolase family 35 protein | chr2:7261986-7266105 REVERSE LENGTH=848	sp|Q9SCU9|BGA13 ARATH Beta-galactosidase 13 OS=Arabidopsis thaliana OX=3702 GN=BGAL13 PE=2 SV=1	3052	489.455	1116.19	698.947	1077.95	1103.99	1123.87	472.67	474.671	97.5502	1775.11	1313.45	1767.91	1558.5	0.203279
TRINITY_DN439_c1_g5_i1	NA	NA	366	414.843	436.176	433.204	501.137	393.736	383.202	2579.71	139.013	851.862	2181.88	1967.98	1175.59	1483.13	389.632
TRINITY_DN10679_c0_g1_i7	NA	NA	996	1553.4	1763.98	1501.38	1862.17	1798.75	1435.7	680.825	27.0034	294.572	526.453	628.162	320.164	505.584	57.3635
TRINITY_DN57161_c0_g1_i1	AT1G55020.1 | Symbols: LOX1, ATLOX1 | lipoxygenase 1 | chr1:20525798-20530143 FORWARD LENGTH=859""	sp|P38417|LOX4 SOYBN Linoleate 9S-lipoxygenase-4 OS=Glycine max OX=3847 GN=LOX1.5 PE=1 SV=1	307	83.0202	95.6477	278.888	209.598	106.706	51.3862	2294.91	293.982	920.868	980.527	2384.45	2555.18	2565.01	248.52
TRINITY_DN18966_c0_g2_i3	AT5G59310.1 | Symbols: LTP4 | lipid transfer protein 4 | chr5:23925296-23925772 REVERSE LENGTH=112	sp|A0AT30|NLTP3 LENCU Non-specific lipid-transfer protein 3 OS=Lens culinaris OX=3864 PE=3 SV=1	785	801.603	544.574	614.102	676.212	585.966	485.589	1300.93	85.1424	529.11	2376.76	1695.07	1321.65	1580.3	0
TRINITY_DN27220_c1_g1_i1	AT4G10180.1 | Symbols: DET1, FUS2, ATDET1 | light-mediated development protein 1 / deetiolated1 (DET1) | chr4:6346543-6349146 FORWARD LENGTH=543""	sp|P48732|DET1 ARATH Light-mediated development protein DET1 OS=Arabidopsis thaliana OX=3702 GN=DET1 PE=1 SV=2	701	580.282	1201.38	892.41	1208.74	1290.09	1221.98	336.398	461.868	124.91	2034.59	580.503	1519.25	1089.99	0.151409
TRINITY_DN3198_c0_g1_i4	AT5G49180.1 | Symbols: | Plant invertase/pectin methylesterase inhibitor superfamily | chr5:19940783-19942876 REVERSE LENGTH=571	sp|Q9FJ21|PME58 ARATH Probable pectinesterase/pectinesterase inhibitor 58 OS=Arabidopsis thaliana OX=3702 GN=PME58 PE=2 SV=1	2043	417.243	941.758	712.102	980.78	964.674	1047.27	515.094	651.484	96.6645	1546.04	1399.01	1767.77	1471.84	1.07309e-05
TRINITY_DN1528_c0_g1_i16	AT3G09390.1 | Symbols: MT2A, ATMT-K, ATMT-1 | metallothionein 2A | chr3:2889737-2890188 REVERSE LENGTH=81""	sp|P20830|MT1 PEA Metallothionein-like protein 1 OS=Pisum sativum OX=3888 GN=MTA PE=3 SV=1	970	1077.97	482.59	969.858	914.334	917.313	847.801	754.642	3061.27	1541.93	334.729	569.691	505.473	514.404	2076.59
TRINITY_DN24550_c0_g2_i1	NA	NA	379	1244.41	1359.86	1298.16	1674.37	1432.69	991.79	787.832	135.305	369.124	1357.12	420.21	717.505	667.938	24.2011
TRINITY_DN2298_c0_g2_i1	AT1G22360.1 | Symbols: AtUGT85A2, UGT85A2 | UDP-glucosyl transferase 85A2 | chr1:7895068-7897527 REVERSE LENGTH=481""	sp|F8WKW1|UGT2 GARJA 7-deoxyloganetin glucosyltransferase OS=Gardenia jasminoides OX=114476 GN=UGT85A24 PE=1 SV=1	1280	1941.9	1931.39	1777.05	2127	1933.42	1533.34	332.66	13.5454	97.2366	395.967	76.8346	54.4772	66.9204	13.2817
TRINITY_DN9207_c0_g1_i3	AT5G42300.1 | Symbols: UBL5 | ubiquitin-like protein 5 | chr5:16913611-16913832 REVERSE LENGTH=73	sp|Q9FGZ9|UBL5 ARATH Ubiquitin-like protein 5 OS=Arabidopsis thaliana OX=3702 GN=UBL5 PE=3 SV=1	775	926.738	708.302	868.605	895.908	898.812	770.045	994.902	1029.88	648.252	1080.61	1075.67	1205.9	1153.9	961.712
TRINITY_DN4105_c0_g1_i14	AT3G51030.1 | Symbols: ATTRX1, ATTRX H1, TRX1 | thioredoxin H-type 1 | chr3:18951123-18951955 REVERSE LENGTH=114""	sp|Q07090|TRXH2 TOBAC Thioredoxin H-type 2 OS=Nicotiana tabacum OX=4097 PE=3 SV=1	468	1150.22	600.819	876.017	713.007	488.567	750.522	533.505	2615.87	2248.58	370.256	512.76	443.287	456.072	272.497
TRINITY_DN514_c2_g1_i1	AT2G18340.1 | Symbols: | late embryogenesis abundant domain-containing protein / LEA domain-containing protein | chr2:7969400-7971025 FORWARD LENGTH=456	sp|P13940|LEA29 GOSHI Late embryogenesis abundant protein D-29 OS=Gossypium hirsutum OX=3635 PE=3 SV=1	569	98.6109	415.055	97.7776	186.689	212.194	185.786	548.597	895.749	15.9351	2270.73	1755.01	2408.14	2159.53	0.401429
TRINITY_DN12891_c0_g1_i26	NA	sp|Q40357|NO10 MEDSA Early nodulin-10 OS=Medicago sativa OX=3879 GN=ENOD10 PE=2 SV=2	564	818.043	560.895	512.64	518.497	716.44	590.726	1359.3	748.787	1504.24	587.941	1276.03	1072.46	927.899	1132.36
TRINITY_DN1561_c1_g1_i1	AT5G24740.1 | Symbols: | Protein of unknown function (DUF1162) | chr5:8470073-8489703 REVERSE LENGTH=3464	NA	217	398.551	886.712	598.27	885.014	884.083	801.335	355.821	638.706	90.9527	1544.04	1170.42	1555.17	1375.2	1.26209
TRINITY_DN5588_c0_g1_i26	AT2G23620.1 | Symbols: ATMES1, MES1 | methyl esterase 1 | chr2:10047462-10049248 REVERSE LENGTH=263""	sp|Q6RYA0|SABP2 TOBAC Salicylic acid-binding protein 2 OS=Nicotiana tabacum OX=4097 GN=SABP2 PE=1 SV=1	1594	1839.12	1849.79	1589.19	1895.7	1818.05	1306.63	148.394	244.277	300.319	41.663	3.49065	16.7812	14.8735	0
TRINITY_DN17456_c0_g1_i3	NA	NA	337	1249.5	1445.91	1003.81	1123.45	1082.09	845.024	598.695	579.718	761.991	717.592	335.141	470.676	466.893	136.344
TRINITY_DN3955_c0_g2_i3	AT5G20240.1 | Symbols: PI | K-box region and MADS-box transcription factor family protein | chr5:6829203-6831208 FORWARD LENGTH=208	sp|Q0HA25|MADS9 VITVI Agamous-like MADS-box protein MADS9 OS=Vitis vinifera OX=29760 GN=MADS9 PE=2 SV=2	1078	633.598	679.385	690.94	776.035	638.094	533.331	961.958	377.108	267.744	1126.04	1230.07	1231.93	1300.02	0
TRINITY_DN6100_c0_g1_i6	AT5G65440.3 | Symbols: | unknown protein; INVOLVED IN: biological process unknown; EXPRESSED IN: 22 plant structures; EXPRESSED DURING: 13 growth stages; BEST Arabidopsis thaliana protein match is: unknown protein (TAIR:AT4G24610.1). | chr5:26152015-26156896 FORWARD LENGTH=1125	sp|A4QLE9|YCF2 LEPVR Protein Ycf2 OS=Lepidium virginicum OX=59292 GN=ycf2-B PE=3 SV=1	619	1936.57	1072.41	1334.79	1187.63	894.543	999.484	289.828	1647.62	261.777	223.694	97.7209	268.415	193.191	321.987
TRINITY_DN1342_c4_g1_i2	NA	sp|O65472|CRK12 ARATH Putative cysteine-rich receptor-like protein kinase 12 OS=Arabidopsis thaliana OX=3702 GN=CRK12 PE=3 SV=3	563	1353.16	880.654	941.363	966.491	953.961	978.748	515.398	2314.06	595.745	282.435	134.812	298.998	183.543	914.814
TRINITY_DN16343_c0_g1_i6	AT3G52340.3 | Symbols: SPP2 | sucrose-6F-phosphate phosphohydrolase 2 | chr3:19407412-19409182 FORWARD LENGTH=423	sp|Q93XN8|SPP3B ARATH Probable sucrose-phosphatase 3b OS=Arabidopsis thaliana OX=3702 GN=SPP3B PE=2 SV=1	224	158.566	305.016	317.674	500.145	440.358	291.691	1270.76	6.90539	249.808	2905.58	1055.31	1212.01	1584.57	30.9949
TRINITY_DN5035_c2_g1_i1	AT5G07530.2 | Symbols: GRP17, ATGRP17, ATGRP-7 | glycine rich protein 17 | chr5:2382629-2384495 REVERSE LENGTH=512""	sp|Q9M3J5|TI214 SPIOL Protein TIC 214 OS=Spinacia oleracea OX=3562 GN=TIC214 PE=3 SV=2	371	1239.25	1475.85	1351.16	1531.04	1374.91	1118.58	503.585	19.6979	203.263	394.2	454.523	239.705	374.436	30.1446
TRINITY_DN7228_c0_g1_i3	AT1G31812.1 | Symbols: ACBP6, ACBP | acyl-CoA-binding protein 6 | chr1:11411132-11412099 REVERSE LENGTH=92""	sp|O04066|ACBP RICCO Acyl-CoA-binding protein OS=Ricinus communis OX=3988 PE=3 SV=1	769	1016.53	934.051	847.846	862.664	1028.28	837.977	643.442	841.921	389.882	1065.49	521.865	585.761	560.499	191.686
TRINITY_DN483_c0_g1_i1	AT3G14450.1 | Symbols: CID9 | CTC-interacting domain 9 | chr3:4849788-4851601 FORWARD LENGTH=327	sp|Q9LRR6|CID9 ARATH Polyadenylate-binding protein-interacting protein 9 OS=Arabidopsis thaliana OX=3702 GN=CID9 PE=4 SV=1	3030	853.584	697.026	646.579	690.677	785.04	574.827	867.377	930.025	698.991	691.242	857.378	910.223	877.898	288.293
TRINITY_DN42347_c0_g1_i1	AT5G15090.2 | Symbols: VDAC3 | voltage dependent anion channel 3 | chr5:4889641-4891389 REVERSE LENGTH=274	sp|Q9SMX3|VDAC3 ARATH Mitochondrial outer membrane protein porin 3 OS=Arabidopsis thaliana OX=3702 GN=VDAC3 PE=1 SV=3	235	695.335	1123.63	983.047	1232.01	1059.41	869.038	827.523	6.51326	270.744	972.827	749.464	617.063	577.777	20.7514
TRINITY_DN6422_c0_g1_i1	AT3G27810.1 | Symbols: ATMYB21, ATMYB3, MYB21 | myb domain protein 21 | chr3:10307596-10310093 FORWARD LENGTH=226""	sp|E0CJS3|EOBII PETHY MYB-like transcription factor EOBII OS=Petunia hybrida OX=4102 GN=EOBII PE=2 SV=1	745	1232.06	1753.81	1524.82	1730.68	1907.47	1383.47	268.729	1.66932	90.9111	85.0275	0	0	0	0
TRINITY_DN11881_c0_g1_i1	AT4G37120.1 | Symbols: SMP2 | Pre-mRNA splicing Prp18-interacting factor | chr4:17486679-17489123 FORWARD LENGTH=536	sp|O23174|SLU7B ARATH Pre-mRNA-splicing factor SLU7-B OS=Arabidopsis thaliana OX=3702 GN=At4g37120 PE=2 SV=3	1148	824.53	811.476	734.153	760.911	805.84	622.67	973.785	880.697	620.238	664.101	761.998	768.588	737.896	275.252
TRINITY_DN6049_c0_g1_i5	AT5G49360.1 | Symbols: BXL1, ATBXL1 | beta-xylosidase 1 | chr5:20012179-20016659 REVERSE LENGTH=774""	sp|Q9FGY1|BXL1 ARATH Beta-D-xylosidase 1 OS=Arabidopsis thaliana OX=3702 GN=BXL1 PE=1 SV=1	2706	709.43	673.683	842.649	744.202	608.9	525.941	188.686	5217.44	223.864	77.7276	3.01246	79.5855	52.75	4.39
TRINITY_DN20532_c0_g1_i3	AT5G59320.1 | Symbols: LTP3 | lipid transfer protein 3 | chr5:23929051-23929492 FORWARD LENGTH=115	sp|Q43129|NLTP2 GOSHI Non-specific lipid-transfer protein OS=Gossypium hirsutum OX=3635 PE=2 SV=1	712	399.995	603.592	576.183	944.159	801.424	490.7	1055.16	0.0137347	1.76259	2688.43	434.4	894.913	1008.94	0
TRINITY_DN12427_c0_g1_i10	NA	NA	412	842.288	1020.77	924.19	1360.29	1123.53	703.617	794.842	75.1204	338.092	1185.85	391.98	536.229	568.813	15.1942
TRINITY_DN5985_c0_g1_i8	AT3G09925.1 | Symbols: | Pollen Ole e 1 allergen and extensin family protein | chr3:3051868-3052784 REVERSE LENGTH=171	sp|Q7M1X5|LOLB LOLPR Major pollen allergen Lol p 11 OS=Lolium perenne OX=4522 PE=1 SV=1	634	1333.86	1277.48	947.04	1137.67	1043.85	766.939	568.57	417.1	636.513	569.638	291.254	389.245	430.745	138.559
TRINITY_DN7269_c5_g1_i2	NA	NA	1002	718.789	747.118	544.44	606.253	785.693	601.024	1248.13	221.727	282.043	1299.13	912.246	843.874	869.219	50.5168
TRINITY_DN24039_c0_g2_i3	AT1G27330.1 | Symbols: | Ribosome associated membrane protein RAMP4 | chr1:9493064-9493898 FORWARD LENGTH=68	sp|Q9LV04|PAP14 ARATH Probable plastid-lipid-associated protein 14, chloroplastic OS=Arabidopsis thaliana OX=3702 GN=PAP14 PE=1 SV=1""	626	623.826	662.571	608.319	718.817	757.134	760.26	758.089	756.935	487.308	980.868	804.966	916.658	828.808	220.619
TRINITY_DN10820_c1_g1_i2	AT5G15230.1 | Symbols: GASA4 | GAST1 protein homolog 4 | chr5:4945017-4946025 FORWARD LENGTH=106	sp|P46690|GASA4 ARATH Gibberellin-regulated protein 4 OS=Arabidopsis thaliana OX=3702 GN=GASA4 PE=1 SV=2	723	542.922	266.45	357.677	250.464	303.031	276.507	1050.81	492.775	296.464	2425.14	720.4	1526.96	1121.27	9.57537
TRINITY_DN569_c0_g1_i11	AT4G14160.2 | Symbols: | Sec23/Sec24 protein transport family protein | chr4:8167574-8173026 FORWARD LENGTH=772	sp|Q9C829|NU50A ARATH Nuclear pore complex protein NUP50A OS=Arabidopsis thaliana OX=3702 GN=NUP50A PE=1 SV=1	913	356.725	806.339	586.476	822.916	912.845	837.938	306.923	405.387	76.207	1397.66	767.826	1231.68	1008.15	0
TRINITY_DN19438_c0_g2_i8	AT3G43600.1 | Symbols: AAO2, AO3, atAO-2, AOgamma, AtAO3 | aldehyde oxidase 2 | chr3:15512778-15517375 REVERSE LENGTH=1321""	sp|Q7G192|ALDO2 ARATH Indole-3-acetaldehyde oxidase OS=Arabidopsis thaliana OX=3702 GN=AAO2 PE=1 SV=2	615	358.783	698.857	490.123	727.027	797.745	729.53	328.992	449.785	82.0154	1366.96	917.298	1230.12	1080.51	167.265
TRINITY_DN21718_c0_g1_i1	NA	NA	997	434.594	937.229	602.335	877.221	934.47	953.211	296.958	249.972	78.4841	1326.61	702.467	934.641	781.111	0.0976132
TRINITY_DN3039_c1_g1_i2	AT2G22170.1 | Symbols: | Lipase/lipooxygenase, PLAT/LH2 family protein | chr2:9427010-9427742 REVERSE LENGTH=183""	sp|Q9SIE7|PLAT2 ARATH PLAT domain-containing protein 2 OS=Arabidopsis thaliana OX=3702 GN=PLAT2 PE=2 SV=1	1184	100.227	105.078	96.7879	152.301	130.156	112.344	1876.22	25.2882	254.964	858.707	2209.49	1337.73	1798.83	91.9017
TRINITY_DN34116_c0_g1_i1	AT2G47340.1 | Symbols: | Plant invertase/pectin methylesterase inhibitor superfamily protein | chr2:19432168-19433016 FORWARD LENGTH=282	sp|A9YUH4|PLAO1 PLAOI Putative invertase inhibitor OS=Platanus orientalis OX=122832 PE=1 SV=1	1189	459.648	1062.05	675.303	983.332	1042.32	1035.63	270.448	196.902	86.5277	1398.72	408.442	739.306	675.061	0.158655
TRINITY_DN4617_c0_g1_i2	AT1G55570.1 | Symbols: sks12 | SKU5 similar 12 | chr1:20757882-20759771 FORWARD LENGTH=555	sp|Q00624|ASOL BRANA L-ascorbate oxidase homolog OS=Brassica napus OX=3708 GN=Bp10 PE=2 SV=1	2002	467.191	981.003	643.103	969.868	1023.47	1047.35	274.788	223.754	86.5111	1348.07	532.636	783.957	648.897	0.265425
TRINITY_DN368_c3_g1_i1	AT5G53300.3 | Symbols: | ubiquitin-conjugating enzyme 10 | chr5:21633187-21633989 REVERSE LENGTH=109	sp|P35131-3|UBC8 ARATH Isoform 3 of Ubiquitin-conjugating enzyme E2 8 OS=Arabidopsis thaliana OX=3702 GN=UBC8	328	701.757	566.55	587.081	631.661	654.2	676.242	907.465	693.902	459.911	686.733	790.858	847.224	819.377	789.789
TRINITY_DN161125_c2_g1_i1	AT4G11650.1 | Symbols: ATOSM34, OSM34 | osmotin 34 | chr4:7025127-7026113 REVERSE LENGTH=244""	sp|P50700|OSL3 ARATH Osmotin-like protein OSM34 OS=Arabidopsis thaliana OX=3702 GN=OSM34 PE=2 SV=2	1193	779.591	135.913	317.123	119.894	110.864	188.866	311.162	5068.05	1645.52	48.8301	56.0621	130.65	58.7136	72.7766
TRINITY_DN7414_c0_g1_i5	AT3G04730.1 | Symbols: IAA16 | indoleacetic acid-induced protein 16 | chr3:1288993-1290415 REVERSE LENGTH=236	sp|P13089|AUX28 SOYBN Auxin-induced protein AUX28 OS=Glycine max OX=3847 GN=AUX28 PE=2 SV=1	1448	781.276	914.756	915.85	1013	1019.14	657.358	605.571	85.5288	121.011	885.9	567.782	655.667	687.939	95.5651
TRINITY_DN8010_c0_g1_i3	AT1G13440.1 | Symbols: GAPC-2, GAPC2 | glyceraldehyde-3-phosphate dehydrogenase C2 | chr1:4608465-4610494 REVERSE LENGTH=338""	sp|P26518|G3PC MAGLI Glyceraldehyde-3-phosphate dehydrogenase, cytosolic OS=Magnolia liliiflora OX=3403 GN=GAPC PE=2 SV=1""	668	523.995	615.532	392.5	509.678	651.157	542.2	1016.93	316.598	447.888	981.807	1024.49	889.628	939.243	708.911
TRINITY_DN3210_c1_g1_i3	AT3G43190.1 | Symbols: SUS4, ATSUS4 | sucrose synthase 4 | chr3:15179204-15182577 REVERSE LENGTH=808""	sp|Q01390|SUS VIGRR Sucrose synthase OS=Vigna radiata var. radiata OX=3916 GN=SS1 PE=1 SV=1	259	919.531	1264.05	919.162	903.11	1260.96	1065.49	508.592	39.405	57.0817	607.992	435.252	433.08	389.277	38.133
TRINITY_DN483_c0_g3_i2	AT2G25070.1 | Symbols: | Protein phosphatase 2C family protein | chr2:10663517-10665366 REVERSE LENGTH=355	sp|O81716|P2C21 ARATH Probable protein phosphatase 2C 21 OS=Arabidopsis thaliana OX=3702 GN=PPC4-2 PE=1 SV=1	1226	609.183	458.624	464.352	483.401	497.137	467.363	338.906	3466.36	929.183	296.2	214.619	335.002	238.655	140.899
TRINITY_DN439_c4_g1_i3	NA	NA	466	319.154	303.173	316.522	347.739	248.717	230.112	1761.69	107.329	562.292	1463.13	1373.52	804.967	949.419	243.105
TRINITY_DN57645_c0_g1_i1	AT1G03050.1 | Symbols: | ENTH/ANTH/VHS superfamily protein | chr1:707726-709860 FORWARD LENGTH=599	sp|Q9SA65|CAP4 ARATH Putative clathrin assembly protein At1g03050 OS=Arabidopsis thaliana OX=3702 GN=At1g03050 PE=2 SV=1	559	309.096	274.184	285.384	340.21	258.328	244.61	1776.84	85.4414	589.62	1368.52	1337.03	800.438	1035.7	282.425
TRINITY_DN439_c1_g2_i10	NA	NA	316	834.633	666.961	749.037	930.041	761.711	689.752	516.278	434.315	1164.21	431.156	489.967	392.571	481.288	282.564
TRINITY_DN7597_c0_g1_i4	AT3G42640.1 | Symbols: AHA8, HA8 | H(+)-ATPase 8 | chr3:14724309-14728062 FORWARD LENGTH=948""	sp|Q9M2A0|PMA8 ARATH ATPase 8, plasma membrane-type OS=Arabidopsis thaliana OX=3702 GN=AHA8 PE=3 SV=1""	1386	344.699	791.982	504.347	792.243	783.762	810.998	276.114	349.484	73.0237	1177.15	674.932	1040.22	878.338	0.117503
TRINITY_DN48082_c0_g1_i2	AT1G24020.2 | Symbols: MLP423 | MLP-like protein 423 | chr1:8500653-8501458 REVERSE LENGTH=155	sp|Q93VR4|ML423 ARATH MLP-like protein 423 OS=Arabidopsis thaliana OX=3702 GN=MLP423 PE=2 SV=1	1298	133.322	129.469	128.107	146.11	138.929	91.1318	1041.73	24.1999	45.0381	1678.76	1344.04	1495.76	1940.09	24.5938
TRINITY_DN8313_c1_g2_i2	AT2G46380.1 | Symbols: | Protein of unknown function (DUF3133) | chr2:19039377-19042171 FORWARD LENGTH=768	sp|Q8GXJ1|HDA15 ARATH Histone deacetylase 15 OS=Arabidopsis thaliana OX=3702 GN=HDA15 PE=1 SV=2	1043	787.302	643.769	705.068	835.859	697.228	703.524	502.798	491.173	1192.98	407.747	462.695	387.762	479.596	226.077
TRINITY_DN36171_c0_g2_i1	AT1G75620.1 | Symbols: | glyoxal oxidase-related protein | chr1:28394951-28396594 REVERSE LENGTH=547	sp|Q9FYG4|GLOX1 ARATH Aldehyde oxidase GLOX1 OS=Arabidopsis thaliana OX=3702 GN=GLOX1 PE=2 SV=1	2409	922.385	1541.99	1248.91	1547.13	1734.99	1025.34	166.22	0.502621	7.30186	3.12172	9.83351	1.87999	4.84585	0
TRINITY_DN19438_c0_g2_i4	AT3G48425.1 | Symbols: | DNAse I-like superfamily protein | chr3:17931910-17934493 FORWARD LENGTH=364	sp|Q5QD03|SUVH3 CHLRE Histone-lysine N-methyltransferase, H3 lysine-9 specific SUVH3 OS=Chlamydomonas reinhardtii OX=3055 GN=SUVH3 PE=1 SV=1""	740	287.312	688.493	449.798	642.729	665.685	606.547	268.696	403.649	72.8562	1184.82	778.799	1129.26	997.518	77.8009
TRINITY_DN11545_c0_g1_i1	AT2G28790.1 | Symbols: | Pathogenesis-related thaumatin superfamily protein | chr2:12354664-12355413 REVERSE LENGTH=249	sp|Q41350|OLP1 SOLLC Osmotin-like protein OS=Solanum lycopersicum OX=4081 PE=1 SV=1	538	1138.63	1225.36	1247.91	1359.92	941.515	814.252	249.715	8.55292	290.847	234.205	165.892	251.747	242.723	0.434659
TRINITY_DN25323_c0_g1_i1	AT1G05010.1 | Symbols: EFE, ACO4, EAT1 | ethylene-forming enzyme | chr1:1431419-1432695 REVERSE LENGTH=323""	sp|P31239|ACCO PEA 1-aminocyclopropane-1-carboxylate oxidase OS=Pisum sativum OX=3888 GN=ACO PE=2 SV=1	1587	2184.06	980.473	1155.63	881.774	681.663	812.443	206.344	49.8518	579.29	284.556	51.9404	150.062	85.4037	15.7754
TRINITY_DN4837_c0_g1_i2	AT3G13750.1 | Symbols: BGAL1 | beta galactosidase 1 | chr3:4511192-4515756 FORWARD LENGTH=847	sp|P48981|BGAL MALDO Beta-galactosidase OS=Malus domestica OX=3750 PE=1 SV=1	3064	1307.32	899.58	1515.65	964.15	736.326	870.004	59.7885	1373.53	305.747	17.7425	9.74295	17.8058	10.2587	10.5647
TRINITY_DN8142_c0_g1_i17	AT2G38870.1 | Symbols: | Serine protease inhibitor, potato inhibitor I-type family protein | chr2:16236546-16237050 REVERSE LENGTH=70""	sp|P24076|BGIA MOMCH Glu S.griseus protease inhibitor OS=Momordica charantia OX=3673 PE=1 SV=1	611	101.256	90.9941	136.797	16.6726	50.9264	41.556	93.3501	2663.96	4709.99	62.0446	12.9068	65.7798	7.32649	4.547
TRINITY_DN889_c0_g1_i5	AT5G10530.1 | Symbols: | Concanavalin A-like lectin protein kinase family protein | chr5:3324978-3326933 REVERSE LENGTH=651	sp|P42088|LEC LEUMI Lectin OS=Leucomphalos mildbraedii OX=28956 PE=1 SV=1	1116	759.022	817.73	859.698	993.912	786.858	842.622	272.981	62.9922	1786.03	326.686	136.397	172.662	174.983	0.341643
TRINITY_DN5595_c5_g1_i1	AT3G22400.1 | Symbols: LOX5 | PLAT/LH2 domain-containing lipoxygenase family protein | chr3:7927011-7931167 FORWARD LENGTH=886	sp|P24095|LOXX SOYBN Seed linoleate 9S-lipoxygenase OS=Glycine max OX=3847 GN=LOX1.4 PE=1 SV=1	226	89.6072	87.3961	242.703	201.772	159.074	89.9266	1276.69	181.362	587.466	987.892	1339.12	1305.44	1402.3	1155.9
TRINITY_DN2062_c0_g1_i5	AT5G65730.1 | Symbols: XTH6 | xyloglucan endotransglucosylase/hydrolase 6 | chr5:26299080-26300290 FORWARD LENGTH=292	sp|Q8LF99|XTH6 ARATH Probable xyloglucan endotransglucosylase/hydrolase protein 6 OS=Arabidopsis thaliana OX=3702 GN=XTH6 PE=2 SV=2	1950	734.633	1206.33	1331.18	1725.55	1628.3	1090.72	93.4641	1.17364	14.1425	11.1952	6.01443	5.40848	6.88584	43.0488
TRINITY_DN29691_c0_g1_i2	AT3G12660.1 | Symbols: FLA14 | FASCICLIN-like arabinogalactan protein 14 precursor | chr3:4019060-4019827 FORWARD LENGTH=255	sp|Q9LTW9|FLA14 ARATH Fasciclin-like arabinogalactan protein 14 OS=Arabidopsis thaliana OX=3702 GN=FLA14 PE=2 SV=1	1307	399.042	847.338	534.002	783.982	830.265	852.733	239.23	324.148	75.9991	1138.29	411.012	728.681	609.405	0.28455
TRINITY_DN7414_c0_g1_i3	AT4G14550.1 | Symbols: IAA14, SLR | indole-3-acetic acid inducible 14 | chr4:8348521-8349923 REVERSE LENGTH=228""	sp|P13089|AUX28 SOYBN Auxin-induced protein AUX28 OS=Glycine max OX=3847 GN=AUX28 PE=2 SV=1	2083	1286.96	1290.6	1045.79	1277.78	1181.5	966.689	150.171	25.9697	97.095	186.587	77.0593	91.3899	94.5177	80.7726
TRINITY_DN8313_c1_g2_i1	AT2G46380.1 | Symbols: | Protein of unknown function (DUF3133) | chr2:19039377-19042171 FORWARD LENGTH=768	sp|Q8GXJ1|HDA15 ARATH Histone deacetylase 15 OS=Arabidopsis thaliana OX=3702 GN=HDA15 PE=1 SV=2	1047	693.788	598.436	720.566	796.06	704.757	647.635	587.097	266.19	657.183	627.591	495.243	387.104	542.397	33.7354
TRINITY_DN37439_c0_g1_i1	AT4G39090.1 | Symbols: RD19, RD19A | Papain family cysteine protease | chr4:18215826-18217326 REVERSE LENGTH=368""	sp|P43296|RD19A ARATH Cysteine protease RD19A OS=Arabidopsis thaliana OX=3702 GN=RD19A PE=1 SV=1	253	838.621	760.166	713.966	692.617	811.657	661.99	423.392	567.11	430.376	581.344	474.153	373.987	382.263	310.165
TRINITY_DN3998_c0_g2_i1	AT5G42190.1 | Symbols: ASK2, SKP1B | E3 ubiquitin ligase SCF complex subunit SKP1/ASK1 family protein | chr5:16854495-16855516 REVERSE LENGTH=171""	sp|Q9FHW7|SKP1B ARATH SKP1-like protein 1B OS=Arabidopsis thaliana OX=3702 GN=SKP1B PE=1 SV=1	656	719.547	653.688	710.757	645.649	635.988	561.151	523.971	728.94	432.994	500.003	540.912	514.479	484.506	252.717
TRINITY_DN3558_c0_g1_i2	AT3G42640.1 | Symbols: AHA8, HA8 | H(+)-ATPase 8 | chr3:14724309-14728062 FORWARD LENGTH=948""	sp|Q9M2A0|PMA8 ARATH ATPase 8, plasma membrane-type OS=Arabidopsis thaliana OX=3702 GN=AHA8 PE=3 SV=1""	2260	320.241	712.476	469.196	717.093	736.233	738.516	247.452	320.187	67.3736	1068.62	569.26	887.286	739.722	0.105459
TRINITY_DN15292_c0_g1_i20	AT4G05050.4 | Symbols: UBQ11 | ubiquitin 11 | chr4:2588271-2588960 REVERSE LENGTH=153	sp|P0CG83|UBIQP HORVU Polyubiquitin (Fragment) OS=Hordeum vulgare OX=4513 PE=2 SV=1	411	684.509	627.14	720.292	965.005	846.197	795.259	425.026	825.667	334.051	291.197	331.324	371.371	373.33	521.587
TRINITY_DN2553_c1_g1_i2	AT3G04820.1 | Symbols: | Pseudouridine synthase family protein | chr3:1321453-1325949 REVERSE LENGTH=715	sp|Q8W4Y8|IBB LENCU Bowman-Birk type proteinase inhibitor OS=Lens culinaris OX=3864 PE=1 SV=2	630	1.75232	1.27995	6.94984	46.4895	14.3049	14.812	2610.16	258.324	40.1604	458.862	1945.94	740.861	1390.11	36.9879
TRINITY_DN14976_c0_g1_i1	AT4G30110.1 | Symbols: HMA2, ATHMA2 | heavy metal atpase 2 | chr4:14720253-14724577 REVERSE LENGTH=951""	sp|Q9SZW4|HMA2 ARATH Cadmium/zinc-transporting ATPase HMA2 OS=Arabidopsis thaliana OX=3702 GN=HMA2 PE=2 SV=1	1001	0	0.687355	0.292909	0.775959	0.726933	0.272977	919.162	0	0	1518.51	1849.58	1409.89	1773.37	0.0971466
TRINITY_DN6710_c1_g1_i5	AT4G25810.1 | Symbols: XTR6, XTH23 | xyloglucan endotransglycosylase 6 | chr4:13128694-13129715 FORWARD LENGTH=286""	sp|G5DAC6|XTH1 DIOKA Xyloglucan endotransglucosylase protein 1 OS=Diospyros kaki OX=35925 GN=XTH1 PE=1 SV=1	1565	1055.06	1283.88	1261.52	1438.92	1284.81	1062.05	37.3975	3.78192	21.5682	5.57703	0.679617	1.70429	1.8683	1.61559
TRINITY_DN10623_c0_g1_i2	AT5G49260.1 | Symbols: | unknown protein; Has 1807 Blast hits to 1807 proteins in 277 species: Archae - 0; Bacteria - 0; Metazoa - 736; Fungi - 347; Plants - 385; Viruses - 0; Other Eukaryotes - 339 (source: NCBI BLink). | chr5:19966799-19967527 FORWARD LENGTH=210	NA	559	647.302	1223.93	904.2	1132.94	1536.8	910.321	319.725	63.7031	160.76	271.099	81.9517	87.181	78.7979	27.4469
TRINITY_DN22121_c0_g1_i9	NA	sp|Q42942|UMPS TOBAC Uridine 5'-monophosphate synthase (Fragment) OS=Nicotiana tabacum OX=4097 GN=PYR5-6 PE=2 SV=1	852	699.04	552.695	592.824	627.536	675.678	553.427	490.443	564.532	432.059	547.997	533.492	551.628	561.451	361.423
TRINITY_DN9064_c0_g1_i1	AT2G20870.1 | Symbols: | cell wall protein precursor, putative | chr2:8982239-8982661 REVERSE LENGTH=140""	sp|P47925|CWPX ARATH Putative cell wall protein OS=Arabidopsis thaliana OX=3702 GN=At2g20870 PE=2 SV=2	1405	0	0.238238	0.259273	0.158909	0.296718	0.0635882	964.415	1.43002	0.833869	1786.9	1108.86	1577.81	1903.54	0
TRINITY_DN20532_c0_g1_i2	AT5G59320.1 | Symbols: LTP3 | lipid transfer protein 3 | chr5:23929051-23929492 FORWARD LENGTH=115	sp|Q43129|NLTP2 GOSHI Non-specific lipid-transfer protein OS=Gossypium hirsutum OX=3635 PE=2 SV=1	710	211.935	336.569	310.642	509.156	476.342	241.114	900.06	0.726505	0.711298	2154.17	351.457	789.909	980.295	0
TRINITY_DN5408_c0_g2_i1	NA	sp|Q3BAR2|MATK PHAAO Maturase K OS=Phalaenopsis aphrodite subsp. formosana OX=308872 GN=matK PE=3 SV=1	515	835.837	983.469	791.198	1059.95	1050.01	748.18	365.195	20.0748	162.074	297.393	409.391	194.368	299.324	32.8783
TRINITY_DN10679_c0_g1_i3	AT5G57230.1 | Symbols: | Thioredoxin superfamily protein | chr5:23190572-23191485 FORWARD LENGTH=160	NA	416	830.237	945.64	824.423	1016.69	964.524	832.647	377.485	18.0855	168.325	330.07	394.372	209.186	298.653	45.0086
TRINITY_DN6913_c0_g1_i6	NA	NA	518	684.236	660.8	1256.5	722.454	143.829	2021.55	2.00787	0	1706.66	0	0	0	0	0
TRINITY_DN77189_c0_g1_i1	AT1G02550.1 | Symbols: | Plant invertase/pectin methylesterase inhibitor superfamily protein | chr1:536483-537211 FORWARD LENGTH=242	sp|P83326|PMEI ACTDE Pectinesterase inhibitor OS=Actinidia deliciosa OX=3627 GN=PMEI PE=1 SV=2	1047	280.958	669.143	412.322	604.923	640.635	612.59	240.021	315.776	48.0643	1188.55	495.521	914.993	715.903	0.368342
TRINITY_DN16343_c0_g2_i3	AT4G38770.1 | Symbols: PRP4, ATPRP4 | proline-rich protein 4 | chr4:18097009-18098448 REVERSE LENGTH=448""	sp|Q9T0I5|PRP4 ARATH Proline-rich protein 4 OS=Arabidopsis thaliana OX=3702 GN=PRP4 PE=2 SV=1	1060	129.936	224.609	212.954	302.221	299.016	193.083	812.874	2.6127	170.147	1939.63	781.357	900.712	1117.61	30.3103
TRINITY_DN8684_c0_g1_i1	AT1G07790.1 | Symbols: HTB1 | Histone superfamily protein | chr1:2413049-2413495 FORWARD LENGTH=148	sp|Q1S9I9|H2B1 MEDTR Probable histone H2B.1 OS=Medicago truncatula OX=3880 PE=3 SV=3	590	686.787	724.652	772.045	785.485	723.352	610.274	371.053	542.493	468.204	408.398	354.726	326.36	285.239	166.805
TRINITY_DN5396_c1_g1_i3	NA	NA	323	892.895	957.272	759.258	805.833	679.58	710.359	282.87	585.076	624.388	193.353	181.577	191.225	183.653	87.3804
TRINITY_DN14296_c1_g1_i2	AT5G01490.1 | Symbols: CAX4, ATCAX4 | cation exchanger 4 | chr5:195589-198465 FORWARD LENGTH=454""	sp|Q945S5-2|CAX4 ARATH Isoform 2 of Vacuolar cation/proton exchanger 4 OS=Arabidopsis thaliana OX=3702 GN=CAX4	594	728.61	674.41	558.845	778.223	745.334	700.862	419.83	425.697	368.45	566.166	365.916	372.938	337.989	140.622
TRINITY_DN212_c2_g1_i2	AT2G37170.1 | Symbols: PIP2B, PIP2;2 | plasma membrane intrinsic protein 2 | chr2:15613624-15614791 REVERSE LENGTH=285""	sp|Q84RL7|PIP21 MAIZE Aquaporin PIP2-1 OS=Zea mays OX=4577 GN=PIP2-1 PE=1 SV=2	347	576.252	543.274	608.267	645.199	778.119	669.308	507.369	455.408	608.734	572.275	307.644	367.577	391.262	22.1902
TRINITY_DN2834_c2_g1_i1	AT4G02890.4 | Symbols: UBQ14 | Ubiquitin family protein | chr4:1278747-1279664 REVERSE LENGTH=305	sp|P0CG84|UBI4P NICSY Polyubiquitin (Fragment) OS=Nicotiana sylvestris OX=4096 GN=UBI4 PE=2 SV=1	3016	548.998	534.418	502.457	494.879	539.846	403.204	514.932	635.811	510.901	601.747	531.975	587.599	598.088	232.274
TRINITY_DN3923_c0_g1_i9	AT3G16150.1 | Symbols: | N-terminal nucleophile aminohydrolases (Ntn hydrolases) superfamily protein | chr3:5471794-5473033 FORWARD LENGTH=325	sp|Q8GXG1|ASPGB ARATH Probable isoaspartyl peptidase/L-asparaginase 2 OS=Arabidopsis thaliana OX=3702 GN=At3g16150 PE=2 SV=2	1863	496.314	612.386	341.095	446.84	691.474	621.923	465.746	64.6513	370.348	974.562	432.823	794.072	679.603	47.3292
TRINITY_DN2591_c0_g1_i6	AT3G51860.1 | Symbols: CAX3, ATHCX1, CAX1-LIKE, ATCAX3 | cation exchanger 3 | chr3:19239458-19242519 FORWARD LENGTH=459""	sp|Q93Z81|CAX3 ARATH Vacuolar cation/proton exchanger 3 OS=Arabidopsis thaliana OX=3702 GN=CAX3 PE=1 SV=1	1559	753.505	649.85	535.109	751.559	743.315	707.512	438.898	373.474	359.868	569.639	355.96	345.804	339.31	151.193
TRINITY_DN16953_c0_g1_i2	AT3G25570.2 | Symbols: | Adenosylmethionine decarboxylase family protein | chr3:9287413-9288462 REVERSE LENGTH=349	sp|Q9M4D8|DCAM VICFA S-adenosylmethionine decarboxylase proenzyme OS=Vicia faba OX=3906 GN=SAMDC PE=2 SV=1	2045	794.322	797.422	615.74	583.042	733.894	562.082	376.279	748.694	293.351	369.519	303.684	342.208	347.926	321.209
TRINITY_DN4656_c1_g1_i1	AT5G18380.3 | Symbols: | Ribosomal protein S5 domain 2-like superfamily protein | chr5:6090128-6090693 REVERSE LENGTH=139	sp|P46293|RS16 GOSHI 40S ribosomal protein S16 OS=Gossypium hirsutum OX=3635 GN=RPS16 PE=2 SV=1	260	432.839	336.124	380.985	363.711	389.592	373.292	608.899	232.01	739.991	508.266	800.423	882.875	808.101	329.921
TRINITY_DN439_c4_g1_i4	NA	NA	274	216.437	183.778	220.834	270.039	218.518	189.825	1370.45	82.2768	428.735	1172.49	1015.18	660.397	816.286	217.759
TRINITY_DN30189_c0_g1_i2	AT3G12500.1 | Symbols: ATHCHIB, PR3, PR-3, CHI-B, B-CHI, HCHIB | basic chitinase | chr3:3962501-3963984 REVERSE LENGTH=335""	sp|P06215|CHIT PHAVU Endochitinase OS=Phaseolus vulgaris OX=3885 PE=1 SV=1	1834	1656.45	1075.3	812.959	809.595	634.557	673.069	83.2703	698.365	282.882	18.1219	27.1043	46.0616	26.0135	27.3279
TRINITY_DN6426_c0_g1_i2	AT3G12120.2 | Symbols: FAD2 | fatty acid desaturase 2 | chr3:3860592-3861743 REVERSE LENGTH=383	sp|P48631|FD6E2 SOYBN Omega-6 fatty acid desaturase, endoplasmic reticulum isozyme 2 OS=Glycine max OX=3847 GN=FAD2-2 PE=2 SV=1""	2167	519.477	472.081	402.849	468.553	491.95	485.552	641.864	392.698	274.317	598.224	624.028	736.305	673.476	335.423
TRINITY_DN5401_c0_g1_i4	AT1G28330.1 | Symbols: DRM1, DYL1 | dormancy-associated protein-like 1 | chr1:9934252-9935216 REVERSE LENGTH=122""	sp|O22611|DRM1 PEA Dormancy-associated protein 1 OS=Pisum sativum OX=3888 GN=DRM1 PE=2 SV=1	954	192.121	163.518	196.071	176.568	156.46	137.146	1029.38	1912.88	360.699	303.319	903.428	612.176	621.542	744.315
TRINITY_DN439_c1_g1_i16	NA	NA	310	890.018	850.212	644.62	799.712	637.287	477.648	366.741	300.329	458.389	473.978	200.173	290.723	331.044	104.221
TRINITY_DN53161_c0_g1_i2	AT3G28710.1 | Symbols: | ATPase, V0/A0 complex, subunit C/D | chr3:10773144-10775594 REVERSE LENGTH=351""	sp|Q9LJI5|VA0D1 ARATH V-type proton ATPase subunit d1 OS=Arabidopsis thaliana OX=3702 GN=VHA-d1 PE=1 SV=1	210	572.613	553.746	516.382	480.856	555.779	443.18	498.56	486.802	421.889	609.647	489.893	525.702	539.212	299.184
TRINITY_DN894_c0_g1_i4	AT1G62660.1 | Symbols: | Glycosyl hydrolases family 32 protein | chr1:23199949-23203515 FORWARD LENGTH=648	sp|P29001|INVA VIGRR Acid beta-fructofuranosidase OS=Vigna radiata var. radiata OX=3916 GN=INVA PE=1 SV=1	2769	673.122	762.848	874.284	978.919	881.166	850.362	325.96	392.382	207.077	343.889	136.604	117.766	117.99	67.1965
TRINITY_DN3167_c0_g1_i12	AT5G55720.1 | Symbols: | Pectin lyase-like superfamily protein | chr5:22556047-22557496 FORWARD LENGTH=392	sp|Q10Q63|CCF31 ORYSJ Putative cyclin-F3-1 OS=Oryza sativa subsp. japonica OX=39947 GN=CYCF3-1 PE=3 SV=1	1527	523.972	421.171	390.024	403.235	415.665	402.78	267.435	2442.32	419.207	265.69	185.048	265.305	210.143	52.098
TRINITY_DN106131_c0_g1_i1	AT2G46330.1 | Symbols: AGP16, ATAGP16 | arabinogalactan protein 16 | chr2:19018730-19019108 REVERSE LENGTH=73""	sp|O82337|AGP16 ARATH Arabinogalactan protein 16 OS=Arabidopsis thaliana OX=3702 GN=AGP16 PE=1 SV=1	910	259.441	338.406	374.076	511.9	600.397	543.8	202.035	205.161	54.7669	1095.41	668.594	924.297	812.552	0.108998
TRINITY_DN19521_c0_g1_i3	AT4G27130.1 | Symbols: | Translation initiation factor SUI1 family protein | chr4:13604814-13605525 REVERSE LENGTH=113	sp|P41568|SUI11 ARATH Protein translation factor SUI1 homolog 1 OS=Arabidopsis thaliana OX=3702 GN=At4g27130 PE=1 SV=2	994	462.041	385.958	402.573	408.072	407.426	365.71	606.528	855.62	387.654	442.092	583.616	651.12	611.065	447.142
TRINITY_DN4001_c0_g2_i1	AT5G28010.1 | Symbols: | Polyketide cyclase/dehydrase and lipid transport superfamily protein | chr5:10024813-10025382 FORWARD LENGTH=166	sp|Q941R6|MLP31 ARATH MLP-like protein 31 OS=Arabidopsis thaliana OX=3702 GN=MLP31 PE=2 SV=2	1367	819.602	844.353	1017.85	1105.98	963.034	650.989	300.584	2.9898	14.4215	553.119	46.0431	92.199	90.2673	0
TRINITY_DN3151_c0_g1_i2	AT3G61230.1 | Symbols: | GATA type zinc finger transcription factor family protein | chr3:22664601-22665503 REVERSE LENGTH=213	sp|Q500W4|PLI2C ARATH LIM domain-containing protein PLIM2c OS=Arabidopsis thaliana OX=3702 GN=PLIM2C PE=1 SV=1	1410	348.439	736.561	501.35	712.989	747.923	758.34	178.713	239.989	59.9252	1021.83	254.006	524.076	411.883	0.717824
TRINITY_DN6747_c0_g3_i1	AT4G01850.2 | Symbols: SAM-2, MAT2, SAM2, AtSAM2 | S-adenosylmethionine synthetase 2 | chr4:796298-797479 REVERSE LENGTH=393""	sp|Q8W3Y4|METK PHALU S-adenosylmethionine synthase OS=Phaseolus lunatus OX=3884 GN=SAMS PE=2 SV=1	315	194.007	214.285	241.473	253.098	276.573	238.191	947.328	430.818	318.475	614.218	935.315	907.288	865.747	1143.29
TRINITY_DN2116_c0_g1_i16	AT5G41700.5 | Symbols: UBC8 | ubiquitin conjugating enzyme 8 | chr5:16676072-16677223 FORWARD LENGTH=148	sp|P35131|UBC8 ARATH Ubiquitin-conjugating enzyme E2 8 OS=Arabidopsis thaliana OX=3702 GN=UBC8 PE=1 SV=1	924	477.026	452.637	430.65	472.549	484.553	437.389	645.076	466.836	333.243	498.793	576.745	606.743	546.427	534.836
TRINITY_DN12427_c0_g1_i4	NA	NA	1069	560.882	664.875	629.026	839.205	701.7	509.94	464.159	63.1501	205.84	766.701	238.984	379.473	391.243	16.1657
TRINITY_DN6344_c0_g1_i1	AT3G05610.1 | Symbols: | Plant invertase/pectin methylesterase inhibitor superfamily | chr3:1625876-1627976 REVERSE LENGTH=669	sp|Q8GX86|PME21 ARATH Probable pectinesterase/pectinesterase inhibitor 21 OS=Arabidopsis thaliana OX=3702 GN=PME21 PE=2 SV=2	2284	325.979	697.371	452.251	694.285	722.712	725.278	185.99	153.413	62.8741	944.327	359.774	589.939	482.186	0.0767059
TRINITY_DN19260_c0_g1_i8	AT3G16380.1 | Symbols: PAB6 | poly(A) binding protein 6 | chr3:5558676-5560993 REVERSE LENGTH=537	NA	931	846.981	860.757	651.876	748.215	694.799	518.735	373.691	237.922	373.175	371.698	182.078	255.741	271.055	92.1658
TRINITY_DN2469_c0_g1_i3	AT5G54940.2 | Symbols: | Translation initiation factor SUI1 family protein | chr5:22308420-22308758 REVERSE LENGTH=112	sp|Q94JV4|SUI12 ARATH Protein translation factor SUI1 homolog 2 OS=Arabidopsis thaliana OX=3702 GN=At1g54290 PE=3 SV=1	1030	722.704	672.621	735.195	785.244	717.272	769.237	262.94	751.903	292.729	225.487	102.595	186.875	143.444	210.056
TRINITY_DN2874_c0_g1_i8	AT5G59880.1 | Symbols: ADF3 | actin depolymerizing factor 3 | chr5:24120382-24121628 FORWARD LENGTH=139	sp|Q9FVI1|ADF2 PETHY Actin-depolymerizing factor 2 OS=Petunia hybrida OX=4102 GN=ADF2 PE=2 SV=1	1482	726.899	663.052	585.061	608.169	714.2	564.033	352.059	328.095	365.899	427.603	327.816	352.783	343.233	258.17
TRINITY_DN5985_c2_g1_i1	AT4G23820.1 | Symbols: | Pectin lyase-like superfamily protein | chr4:12397217-12400050 REVERSE LENGTH=444	sp|P10847|ADH2 HORVU Alcohol dehydrogenase 2 OS=Hordeum vulgare OX=4513 GN=ADH2 PE=3 SV=1	261	815.676	797.408	641.91	661.981	629.871	468.695	349.571	312.936	473.561	427.626	206.407	270.221	265.314	93.0144
TRINITY_DN2208_c0_g1_i9	AT4G32940.1 | Symbols: GAMMA-VPE, GAMMAVPE | gamma vacuolar processing enzyme | chr4:15900557-15903161 REVERSE LENGTH=494""	sp|O24325|VPE1 PHAVU Vacuolar-processing enzyme OS=Phaseolus vulgaris OX=3885 PE=1 SV=1	676	491.389	328.763	355.289	245.595	190.628	274.654	153.685	3381.46	672.112	81.6819	28.1525	63.9827	48.6935	184.243
TRINITY_DN39574_c0_g1_i1	NA	sp|Q41066|IBB2 PEA Seed trypsin/chymotrypsin inhibitor TI5-72 OS=Pisum sativum OX=3888 GN=TI572 PE=2 SV=1	1053	65.7145	15.4983	104.057	24.3348	38.2827	45.6882	218.323	5071.7	600.641	28.3606	4.14868	65.6917	13.7847	4.57319
TRINITY_DN1151_c0_g1_i1	AT3G48140.1 | Symbols: | B12D protein | chr3:17778471-17779299 FORWARD LENGTH=88	sp|P05723|YCX1 CHLRE Uncharacterized 12.2 kDa protein in 16S rRNA region OS=Chlamydomonas reinhardtii OX=3055 PE=4 SV=1	686	722.363	730.002	605.975	763.469	824.63	845.717	146.592	340.071	299.633	718.967	3.52659	170.774	105.34	1.3604
TRINITY_DN10298_c0_g1_i24	AT2G14900.1 | Symbols: | Gibberellin-regulated family protein | chr2:6404210-6405043 FORWARD LENGTH=108	sp|Q948Z4|SNAK1 SOLTU Snakin-1 OS=Solanum tuberosum OX=4113 GN=SN1 PE=1 SV=1	1222	150.194	123.912	100.59	207.757	199.921	159.484	1334.89	55.3753	64.0362	464.976	1321.84	863.879	1224.85	526.509
TRINITY_DN49112_c0_g1_i42	AT5G36230.1 | Symbols: | ARM repeat superfamily protein | chr5:14273519-14276773 FORWARD LENGTH=411	sp|P48724|IF5 PHAVU Eukaryotic translation initiation factor 5 OS=Phaseolus vulgaris OX=3885 GN=EIF5 PE=2 SV=1	1768	660.154	621.486	567.698	573.933	581.215	514.582	416.517	296.271	239.9	483.156	386.122	448.126	433.348	241.693
TRINITY_DN9513_c1_g2_i1	AT5G56000.1 | Symbols: Hsp81.4, AtHsp90.4 | HEAT SHOCK PROTEIN 81.4 | chr5:22677602-22680067 REVERSE LENGTH=699""	sp|P36181|HSP80 SOLLC Heat shock cognate protein 80 OS=Solanum lycopersicum OX=4081 GN=HSC80 PE=2 SV=1	1923	337.922	327.562	330.575	410.938	439.928	447.756	757.109	215.495	537.178	386.958	710.893	631.834	674.359	338.173
TRINITY_DN19538_c0_g1_i10	AT5G22430.1 | Symbols: | Pollen Ole e 1 allergen and extensin family protein | chr5:7433913-7434646 FORWARD LENGTH=172	sp|B1NF18|C719B PAPSO Salutaridine synthase OS=Papaver somniferum OX=3469 GN=CYP719B1 PE=1 SV=1	1287	70.0036	78.2683	63.1747	86.0356	88.8671	71.1803	943.495	23.0048	156.075	1421.51	1115.93	884.236	1149.05	143.39
TRINITY_DN4308_c0_g1_i27	AT5G13490.2 | Symbols: AAC2 | ADP/ATP carrier 2 | chr5:4336034-4337379 FORWARD LENGTH=385	sp|O22342|ADT1 GOSHI ADP,ATP carrier protein 1, mitochondrial OS=Gossypium hirsutum OX=3635 GN=ANT1 PE=2 SV=1""	1608	454.511	520.054	351.541	436.078	514.712	449.432	485.288	235.637	259.041	694.821	469.359	642.767	628.46	62.084
TRINITY_DN44765_c2_g1_i1	AT5G24850.1 | Symbols: CRY3 | cryptochrome 3 | chr5:8535399-8538016 REVERSE LENGTH=526	sp|Q84KJ5|CRYD ARATH Cryptochrome DASH, chloroplastic/mitochondrial OS=Arabidopsis thaliana OX=3702 GN=CRYD PE=1 SV=2""	254	551.351	435.016	372.531	358.297	448.268	399.645	467.789	496.487	447.73	387.936	580.437	619.116	563.212	192.035
TRINITY_DN24843_c0_g1_i1	AT5G60390.3 | Symbols: | GTP binding Elongation factor Tu family protein | chr5:24289226-24290675 FORWARD LENGTH=449	sp|O64937|EF1A ORYSJ Elongation factor 1-alpha OS=Oryza sativa subsp. japonica OX=39947 GN=REFA4 PE=2 SV=2	996	401.186	359.971	331.325	333.424	408.244	339.941	541.101	202.916	523.538	477.526	675.263	789.709	721.58	234.065
TRINITY_DN6008_c0_g2_i2	AT5G37600.1 | Symbols: ATGSR1, GLN1;1, GSR 1, ATGLN1;1 | glutamine synthase clone R1 | chr5:14933574-14935656 REVERSE LENGTH=356""	sp|P04771|GLNA2 PHAVU Glutamine synthetase PR-2 OS=Phaseolus vulgaris OX=3885 PE=2 SV=1	1434	705.584	588.333	583.33	603.816	566.236	520.213	283.612	654.519	431.167	543.825	168.44	208.864	224.132	27.733
TRINITY_DN4165_c0_g1_i3	AT4G13940.1 | Symbols: HOG1, EMB1395, SAHH1, MEE58, ATSAHH1 | S-adenosyl-L-homocysteine hydrolase | chr4:8054931-8056676 FORWARD LENGTH=485""	sp|P35007|SAHH CATRO Adenosylhomocysteinase OS=Catharanthus roseus OX=4058 GN=SAHH PE=2 SV=1	1925	198.687	169.38	196.539	185.005	192.324	182.242	773.149	119.732	364.894	757.159	909.593	997.844	1019.21	590.404
TRINITY_DN10896_c0_g1_i4	AT4G15890.1 | Symbols: | binding | chr4:9017453-9022745 FORWARD LENGTH=1314	sp|O24610|CNDD3 ARATH Condensin-2 complex subunit CAP-D3 OS=Arabidopsis thaliana OX=3702 GN=CAP-D3 PE=2 SV=2	4270	272.888	188.53	236.365	237.687	258.074	225.177	689.513	369.972	219.716	755.907	868.872	830.843	889.528	606.787
TRINITY_DN13178_c0_g1_i14	NA	NA	313	471.929	619.289	570.877	784.251	719.461	437.084	550.732	5.42905	72.7667	869.328	293.926	278.555	343.183	0
TRINITY_DN3806_c0_g1_i8	AT3G17390.1 | Symbols: MTO3, SAMS3, MAT4 | S-adenosylmethionine synthetase family protein | chr3:5952484-5953665 REVERSE LENGTH=393""	sp|A4ULF8|METK MEDSF S-adenosylmethionine synthase OS=Medicago sativa subsp. falcata OX=3878 GN=SAMS PE=2 SV=1	344	266.906	282.165	308.338	261.054	323.496	241.138	672.462	248.724	456.298	829.888	617.015	721.755	766.539	496.071
TRINITY_DN8253_c2_g1_i4	AT5G64400.1 | Symbols: | CONTAINS InterPro DOMAIN/s: CHCH (InterPro:IPR010625); BEST Arabidopsis thaliana protein match is: Cox19-like CHCH family protein (TAIR:AT5G09570.1); Has 1807 Blast hits to 1807 proteins in 277 species: Archae - 0; Bacteria - 0; Metazoa - 736; Fungi - 347; Plants - 385; Viruses - 0; Other Eukaryotes - 339 (source: NCBI BLink). | chr5:25748922-25750182 FORWARD LENGTH=144	NA	1058	569.171	579.611	483.259	628.34	629.033	519.248	357.413	329.097	344.666	397.734	336.207	383.954	394.611	163.967
TRINITY_DN6374_c2_g1_i1	AT5G24090.1 | Symbols: ATCHIA, CHIA | chitinase A | chr5:8143805-8145153 REVERSE LENGTH=302""	sp|P23472|CHLY HEVBR Hevamine-A OS=Hevea brasiliensis OX=3981 PE=1 SV=2	232	16.5324	1.0031	33.617	19.232	2.57586	3.23574	1934.18	262.031	58.2401	129.786	2024.19	363.155	1100.36	1.08817
TRINITY_DN2860_c0_g1_i6	AT4G37990.1 | Symbols: ELI3-2, ELI3, ATCAD8, CAD-B2 | elicitor-activated gene 3-2 | chr4:17855964-17857388 FORWARD LENGTH=359""	sp|Q9ZRF1|MTDH FRAAN Probable mannitol dehydrogenase OS=Fragaria ananassa OX=3747 GN=CAD PE=2 SV=1	1576	1229.59	152.81	321.594	70.8721	52.8908	217.042	240.112	359.244	1390.23	145.286	61.558	716.88	885.189	5.42973
TRINITY_DN25109_c0_g1_i3	NA	sp|Q08655|ASR1 SOLLC Abscisic stress-ripening protein 1 OS=Solanum lycopersicum OX=4081 GN=ASR1 PE=2 SV=1	1090	531.241	521.82	654.429	672.088	655.993	429.812	403.308	124.592	180.024	468.879	412.755	363.878	420.265	269.664
TRINITY_DN2575_c0_g1_i15	AT4G30960.1 | Symbols: CIPK6, SIP3, SNRK3.14, ATCIPK6 | SOS3-interacting protein 3 | chr4:15067400-15068725 FORWARD LENGTH=441""	sp|O65554|CIPK6 ARATH CBL-interacting serine/threonine-protein kinase 6 OS=Arabidopsis thaliana OX=3702 GN=CIPK6 PE=1 SV=1	1033	560.528	743.062	700.07	860.862	862.201	607.784	350.89	129.521	145.208	308.498	195.83	124.492	138.68	224.858
TRINITY_DN5298_c0_g1_i50	AT1G07890.8 | Symbols: APX1, MEE6, CS1, ATAPX1, ATAPX01 | ascorbate peroxidase 1 | chr1:2438005-2439435 FORWARD LENGTH=250""	sp|P48534|APX1 PEA L-ascorbate peroxidase, cytosolic OS=Pisum sativum OX=3888 GN=APX1 PE=1 SV=2""	1339	314.736	323.466	290.817	388.172	391.313	406.945	602.706	423.995	552.24	434.514	539.325	502.373	549.515	604.335
TRINITY_DN1596_c2_g1_i1	AT2G37170.1 | Symbols: PIP2B, PIP2;2 | plasma membrane intrinsic protein 2 | chr2:15613624-15614791 REVERSE LENGTH=285""	sp|P43287|PIP22 ARATH Aquaporin PIP2-2 OS=Arabidopsis thaliana OX=3702 GN=PIP2-2 PE=1 SV=2	378	495.486	476.499	477.634	558.056	595.146	532.862	400.872	363.475	457.295	482.94	249.55	282.506	334.027	16.7427
TRINITY_DN8395_c0_g2_i1	AT2G46490.1 | Symbols: | unknown protein; BEST Arabidopsis thaliana protein match is: unknown protein (TAIR:AT5G35110.1); Has 34 Blast hits to 34 proteins in 7 species: Archae - 0; Bacteria - 0; Metazoa - 1; Fungi - 0; Plants - 33; Viruses - 0; Other Eukaryotes - 0 (source: NCBI BLink). | chr2:19079457-19079861 FORWARD LENGTH=134	NA	838	257.434	465.489	383.206	519.173	545.932	506.092	218.105	194.668	80.7135	980.244	384.501	637.36	532.882	3.98121
TRINITY_DN2555_c0_g1_i3	NA	sp|O04132|SRC1 SOYBN Protein SRC1 OS=Glycine max OX=3847 GN=SRC1 PE=2 SV=1	811	692.92	426.732	576.281	630.492	542.762	554.712	341.111	508.55	288.919	209.315	282.048	327.587	251.857	833.416
TRINITY_DN19799_c2_g1_i1	AT3G12110.1 | Symbols: ACT11 | actin-11 | chr3:3858116-3859609 FORWARD LENGTH=377	sp|P30170|ACT10 SOLTU Actin-85C (Fragment) OS=Solanum tuberosum OX=4113 GN=AC85C PE=3 SV=1	260	254.282	491.202	362.732	481.69	522.352	479.088	346.96	126.746	118.961	829.279	451.681	621.593	527.63	83.7848
TRINITY_DN5853_c0_g1_i1	AT3G22400.1 | Symbols: LOX5 | PLAT/LH2 domain-containing lipoxygenase family protein | chr3:7927011-7931167 FORWARD LENGTH=886	sp|P38414|LOX1 LENCU Linoleate 9S-lipoxygenase OS=Lens culinaris OX=3864 GN=LOX1.1 PE=2 SV=1	266	297.086	299.148	705.423	417.911	399.359	370.085	610.826	24.03	367.211	521.42	453.659	545.197	574.465	5.37112
TRINITY_DN18973_c0_g1_i1	AT3G10860.1 | Symbols: | Cytochrome b-c1 complex, subunit 8 protein | chr3:3399815-3400514 FORWARD LENGTH=72""	sp|P46269|QCR8 SOLTU Cytochrome b-c1 complex subunit 8 OS=Solanum tuberosum OX=4113 PE=1 SV=2	703	493.545	528.384	462.647	524.867	564.455	448.89	362.086	242.636	284.66	467.17	415.007	384.099	394.791	115.549
TRINITY_DN3507_c1_g1_i15	AT4G27960.2 | Symbols: UBC9 | ubiquitin conjugating enzyme 9 | chr4:13916065-13917293 REVERSE LENGTH=178	sp|P35133|UBC10 ARATH Ubiquitin-conjugating enzyme E2 10 OS=Arabidopsis thaliana OX=3702 GN=UBC10 PE=1 SV=1	693	592.045	569.353	538.039	554.645	562.895	484.692	292.146	477.613	262.474	379.83	279.637	288.093	286.01	66.5351
TRINITY_DN6030_c0_g2_i8	AT3G02470.4 | Symbols: | S-adenosylmethionine decarboxylase | chr3:510223-511323 FORWARD LENGTH=366	sp|Q96471|DCAM IPONI S-adenosylmethionine decarboxylase proenzyme OS=Ipomoea nil OX=35883 GN=SAMDC PE=3 SV=1	1885	766.279	578.59	548.764	434.476	550.754	533.56	182.985	750.793	264.159	155.22	191.081	289.145	315.075	73.3154
TRINITY_DN8451_c0_g1_i1	AT3G48460.1 | Symbols: | GDSL-like Lipase/Acylhydrolase superfamily protein | chr3:17949496-17951082 FORWARD LENGTH=381	sp|Q9STM6|GDL57 ARATH GDSL esterase/lipase At3g48460 OS=Arabidopsis thaliana OX=3702 GN=At3g48460 PE=2 SV=1	1562	91.8207	78.2282	62.7831	78.5299	85.8639	75.3835	838.12	23.1475	101.91	1029.99	951.053	1018.99	1120.56	74.9764
TRINITY_DN6170_c0_g1_i3	AT3G27810.1 | Symbols: ATMYB21, ATMYB3, MYB21 | myb domain protein 21 | chr3:10307596-10310093 FORWARD LENGTH=226""	sp|E0CJS3|EOBII PETHY MYB-like transcription factor EOBII OS=Petunia hybrida OX=4102 GN=EOBII PE=2 SV=1	1512	699.071	994.517	736.899	877.419	979.161	629.371	169.269	4.32221	26.0179	378.095	0	41.6304	10.7347	0
TRINITY_DN2027_c0_g1_i1	AT1G02550.1 | Symbols: | Plant invertase/pectin methylesterase inhibitor superfamily protein | chr1:536483-537211 FORWARD LENGTH=242	sp|P83326|PMEI ACTDE Pectinesterase inhibitor OS=Actinidia deliciosa OX=3627 GN=PMEI PE=1 SV=2	1141	362.771	778.952	516.354	770.004	795.901	804.905	125.399	72.9414	63.8902	897.858	30.2063	166.673	121.641	0.3329
TRINITY_DN3558_c0_g2_i1	AT3G42640.1 | Symbols: AHA8, HA8 | H(+)-ATPase 8 | chr3:14724309-14728062 FORWARD LENGTH=948""	sp|Q9M2A0|PMA8 ARATH ATPase 8, plasma membrane-type OS=Arabidopsis thaliana OX=3702 GN=AHA8 PE=3 SV=1""	718	221.88	530.102	342.42	509.43	521.362	475.653	157.335	298.229	56.5771	726.928	449.377	696.459	521.331	1.06865
TRINITY_DN5637_c0_g1_i4	AT5G04800.4 | Symbols: | Ribosomal S17 family protein | chr5:1389217-1389642 FORWARD LENGTH=141	sp|Q9LZ17|RS174 ARATH 40S ribosomal protein S17-4 OS=Arabidopsis thaliana OX=3702 GN=RPS17D PE=2 SV=3	705	252.39	220.035	234.963	232.496	261.753	242.534	677.894	237.114	406.461	433.071	794.199	719.48	751.288	500.376
TRINITY_DN2298_c0_g1_i3	AT1G22360.1 | Symbols: AtUGT85A2, UGT85A2 | UDP-glucosyl transferase 85A2 | chr1:7895068-7897527 REVERSE LENGTH=481""	sp|F8WKW1|UGT2 GARJA 7-deoxyloganetin glucosyltransferase OS=Gardenia jasminoides OX=114476 GN=UGT85A24 PE=1 SV=1	1861	924.889	972.872	880.407	1040.58	895.762	682.585	48.2698	0.570128	15.4843	1.3764	0.066331	0.0363452	0.101344	0
TRINITY_DN6913_c0_g1_i2	NA	NA	546	32.5699	105.416	986.619	40.9167	706.393	1063.75	14.4639	2.33143	2278.91	0	0	196.771	0	0
TRINITY_DN20403_c0_g2_i4	AT1G10630.1 | Symbols: ATARFA1F, ARFA1F | ADP-ribosylation factor A1F | chr1:3513189-3514230 REVERSE LENGTH=181""	sp|O48920|ARF VIGUN ADP-ribosylation factor OS=Vigna unguiculata OX=3917 GN=ARF PE=2 SV=3	1095	271.778	255.564	230.712	247.823	297.564	246.799	588.153	381.837	258.967	629.739	613.13	764.726	635.869	763.454
TRINITY_DN1281_c0_g1_i2	AT2G39700.1 | Symbols: ATEXPA4, ATEXP4, ATHEXP ALPHA 1.6, EXPA4 | expansin A4 | chr2:16544246-16545434 REVERSE LENGTH=257""	sp|O48818|EXPA4 ARATH Expansin-A4 OS=Arabidopsis thaliana OX=3702 GN=EXPA4 PE=1 SV=1	954	477.711	229.623	740.759	296.137	281.005	398.649	259.416	1337.76	542.901	527.196	66.1717	145.703	116.27	5.50701
TRINITY_DN6220_c0_g2_i1	AT4G14960.1 | Symbols: TUA6 | Tubulin/FtsZ family protein | chr4:8548753-8550319 REVERSE LENGTH=427	sp|O22347|TBA1 ELEIN Tubulin alpha-1 chain OS=Eleusine indica OX=29674 GN=TUBA1 PE=2 SV=1	425	246.41	345.22	309.902	410.716	448.745	369.605	506.755	55.6295	281.691	700.752	593.245	550.365	590.924	124.902
TRINITY_DN20997_c0_g1_i1	NA	NA	761	434.594	488.896	393.665	485.012	631.564	506.146	466.894	258.157	387.756	422.855	315.403	309.326	300.237	120.53
TRINITY_DN10215_c0_g1_i1	AT4G39090.1 | Symbols: RD19, RD19A | Papain family cysteine protease | chr4:18215826-18217326 REVERSE LENGTH=368""	sp|P05993|PAPA5 CARPA Cysteine proteinase (Fragment) OS=Carica papaya OX=3649 PE=2 SV=1	561	582.882	590.83	535.909	538.09	508.617	486.94	300.566	400.614	259.097	357.619	308.901	224.124	235.248	161.847
TRINITY_DN17456_c0_g1_i1	NA	NA	308	731.798	644.417	471.799	592.995	554.496	409.849	342.764	234.314	367.989	365.964	157.303	217.266	234.364	67.4468
TRINITY_DN4523_c0_g1_i4	AT3G43810.1 | Symbols: CAM7 | calmodulin 7 | chr3:15664619-15666355 REVERSE LENGTH=149	sp|P27164|CALM3 PETHY Calmodulin-related protein OS=Petunia hybrida OX=4102 GN=CAM53 PE=2 SV=2	887	383.472	333.12	325.854	329.296	393.515	317.473	486.455	276.466	368.76	417.932	604.562	518.49	533.635	253.558
TRINITY_DN35617_c0_g2_i2	AT3G15353.1 | Symbols: MT3, ATMT3 | metallothionein 3 | chr3:5180825-5181325 REVERSE LENGTH=69""	sp|Q96386|MT3 CARPA Metallothionein-like protein type 3 OS=Carica papaya OX=3649 PE=3 SV=1	1150	557.256	242.593	661.539	329.368	308.189	272.354	370.733	1391.17	259.599	239.797	136.112	294.878	224.006	566.499
TRINITY_DN5595_c0_g1_i13	AT1G55020.1 | Symbols: LOX1, ATLOX1 | lipoxygenase 1 | chr1:20525798-20530143 FORWARD LENGTH=859""	sp|P38417|LOX4 SOYBN Linoleate 9S-lipoxygenase-4 OS=Glycine max OX=3847 GN=LOX1.5 PE=1 SV=1	2176	79.352	108.316	206.579	194.221	161.665	72.8592	884.728	290.743	316.686	555.698	850.806	694.793	839.699	1298.54
TRINITY_DN20274_c0_g1_i1	AT1G19490.1 | Symbols: | Basic-leucine zipper (bZIP) transcription factor family protein | chr1:6751953-6753959 REVERSE LENGTH=471	NA	790	186.289	298.303	312.304	413.142	337.116	293.95	512.688	2.58169	596.8	369.304	796.203	544.097	562.632	0
TRINITY_DN1443_c0_g4_i1	AT2G07560.1 | Symbols: AHA6, HA6 | H(+)-ATPase 6 | chr2:3170394-3173952 REVERSE LENGTH=949""	sp|Q9SH76|PMA6 ARATH ATPase 6, plasma membrane-type OS=Arabidopsis thaliana OX=3702 GN=AHA6 PE=2 SV=1""	715	223.444	510.89	310.482	474.327	504.103	484.727	154.811	218.613	48.2892	730.254	393.393	623.403	520.845	0
TRINITY_DN5611_c0_g1_i8	AT2G19770.1 | Symbols: PRF5 | profilin 5 | chr2:8519885-8521119 REVERSE LENGTH=134	sp|O65809|PROF1 SOYBN Profilin-1 OS=Glycine max OX=3847 GN=PRO1 PE=1 SV=1	1155	518.214	499.497	510.329	640.861	636.432	477.879	328.573	179.498	192.922	395.475	284.843	253.52	270.117	114.405
TRINITY_DN16343_c0_g1_i10	AT4G38770.1 | Symbols: PRP4, ATPRP4 | proline-rich protein 4 | chr4:18097009-18098448 REVERSE LENGTH=448""	sp|Q9T0I5|PRP4 ARATH Proline-rich protein 4 OS=Arabidopsis thaliana OX=3702 GN=PRP4 PE=2 SV=1	1157	96.9845	157.502	158.747	218.987	229.344	132.703	602.441	1.30979	120.737	1440.16	544.516	634.407	845.565	27.9374
TRINITY_DN3989_c0_g1_i7	NA	NA	384	502.322	429.81	968.974	623.992	112.444	1219.07	1.44149	0	1321.57	0	0	0	0	0
TRINITY_DN4798_c0_g1_i16	AT1G01630.1 | Symbols: | Sec14p-like phosphatidylinositol transfer family protein | chr1:229206-230675 FORWARD LENGTH=255	sp|Q9M0R2|PATL5 ARATH Patellin-5 OS=Arabidopsis thaliana OX=3702 GN=PATL5 PE=1 SV=2	1720	845.089	984.457	825.556	976.902	864.232	586.36	54.8007	0.642245	6.95264	13.7699	3.8851	7.25216	4.03444	3.41509
TRINITY_DN22468_c0_g1_i1	AT1G55020.1 | Symbols: LOX1, ATLOX1 | lipoxygenase 1 | chr1:20525798-20530143 FORWARD LENGTH=859""	sp|P38417|LOX4 SOYBN Linoleate 9S-lipoxygenase-4 OS=Glycine max OX=3847 GN=LOX1.5 PE=1 SV=1	322	32.7487	34.3363	99.6905	75.3189	38.9553	24.3928	990.967	93.8153	354.743	390.472	922.799	1044.42	1070.35	130.203
TRINITY_DN5965_c0_g2_i2	AT4G14710.2 | Symbols: ATARD2 | RmlC-like cupins superfamily protein | chr4:8424897-8426360 REVERSE LENGTH=199	sp|F6HDT7|MTND2 VITVI Acireductone dioxygenase 2 OS=Vitis vinifera OX=29760 GN=VIT 05s0020g04080 PE=3 SV=1	970	504.735	440.416	397.983	421.417	453.269	406.309	365.244	498.384	382.217	312.566	320.179	343.939	318.82	347.352
TRINITY_DN2622_c0_g1_i33	AT5G23660.1 | Symbols: MTN3, SWEET12, AtSWEET12 | homolog of Medicago truncatula MTN3 | chr5:7971936-7973796 REVERSE LENGTH=285""	sp|O82587|SWT12 ARATH Bidirectional sugar transporter SWEET12 OS=Arabidopsis thaliana OX=3702 GN=SWEET12 PE=1 SV=1	2061	919.118	620.729	537.016	615.042	571.821	513.051	64.6364	296.879	895.792	37.0601	38.9139	27.5009	27.3201	213.536
TRINITY_DN38593_c0_g1_i6	AT1G14420.1 | Symbols: AT59 | Pectate lyase family protein | chr1:4931844-4933405 REVERSE LENGTH=459	sp|Q9M9S2|PLY3 ARATH Probable pectate lyase 3 OS=Arabidopsis thaliana OX=3702 GN=AT59 PE=2 SV=1	1802	300.243	610.548	388.446	625.011	626.718	632.134	148.089	81.5156	54.322	789.893	294.314	307.177	301.563	0.198109
TRINITY_DN5595_c2_g2_i1	AT1G55020.1 | Symbols: LOX1, ATLOX1 | lipoxygenase 1 | chr1:20525798-20530143 FORWARD LENGTH=859""	sp|P38414|LOX1 LENCU Linoleate 9S-lipoxygenase OS=Lens culinaris OX=3864 GN=LOX1.1 PE=2 SV=1	424	303.544	317.787	763.952	410.792	358.508	312.842	510.426	41.4708	322.27	415.884	407.686	499.828	487.352	4.6851
TRINITY_DN29847_c0_g1_i2	AT3G59590.1 | Symbols: | jacalin lectin family protein | chr3:22014167-22015768 FORWARD LENGTH=454	sp|Q9M1A9|JAL37 ARATH Jacalin-related lectin 37 OS=Arabidopsis thaliana OX=3702 GN=JAL37 PE=3 SV=1	754	520.52	517.291	544.219	580.799	649.367	368.622	329.941	79.6406	136.283	316.987	383.907	320.336	404.09	437.107
TRINITY_DN8010_c0_g1_i2	AT3G04120.1 | Symbols: GAPC, GAPC-1, GAPC1 | glyceraldehyde-3-phosphate dehydrogenase C subunit 1 | chr3:1081077-1083131 FORWARD LENGTH=338""	sp|P26518|G3PC MAGLI Glyceraldehyde-3-phosphate dehydrogenase, cytosolic OS=Magnolia liliiflora OX=3403 GN=GAPC PE=2 SV=1""	660	200.85	308.406	187.047	339.912	320.476	263.786	639.606	56.8118	299.119	610.681	708.895	585.14	621.662	237.574
TRINITY_DN5255_c0_g1_i1	AT2G27385.1 | Symbols: | Pollen Ole e 1 allergen and extensin family protein | chr2:11716697-11717318 REVERSE LENGTH=173	sp|Q9LIE7|PP246 ARATH Pentatricopeptide repeat-containing protein At3g22150, chloroplastic OS=Arabidopsis thaliana OX=3702 GN=PCMP-E95 PE=2 SV=1""	1252	11.7001	18.5667	17.2372	17.8696	16.1049	9.44727	693.967	3.93052	6.09431	1514.32	750.301	945.391	1134.79	10.0107
TRINITY_DN23395_c0_g1_i7	AT1G78660.3 | Symbols: ATGGH1, GGH1 | gamma-glutamyl hydrolase 1 | chr1:29585901-29588117 FORWARD LENGTH=348""	sp|P93164|GGH SOYBN Gamma-glutamyl hydrolase OS=Glycine max OX=3847 PE=2 SV=1	600	5.2464	8.04449	30.1429	23.4288	10.9674	10.6739	1387.21	26.1014	41.1145	229.414	1670.99	652.238	1041.55	87.8038
TRINITY_DN6030_c0_g1_i2	AT3G02468.1 | Symbols: CPuORF9 | conserved peptide upstream open reading frame 9 | chr3:509815-510068 FORWARD LENGTH=52	sp|Q6JN46|EIX2 SOLLC Receptor-like protein EIX2 OS=Solanum lycopersicum OX=4081 GN=EIX2 PE=1 SV=2	667	604.364	544.218	484.346	459.387	561.114	425.217	285.591	484.414	205.858	300.092	222.892	278.918	277.961	238.424
TRINITY_DN15292_c0_g1_i15	AT4G05050.4 | Symbols: UBQ11 | ubiquitin 11 | chr4:2588271-2588960 REVERSE LENGTH=153	sp|P0CG83|UBIQP HORVU Polyubiquitin (Fragment) OS=Hordeum vulgare OX=4513 PE=2 SV=1	406	633.832	429.127	574.794	426.38	375.009	358.544	186.097	1006.5	427.679	168.012	169.905	202.49	167.037	283.032
TRINITY_DN3736_c0_g1_i1	AT4G32940.1 | Symbols: GAMMA-VPE, GAMMAVPE | gamma vacuolar processing enzyme | chr4:15900557-15903161 REVERSE LENGTH=494""	sp|O24325|VPE1 PHAVU Vacuolar-processing enzyme OS=Phaseolus vulgaris OX=3885 PE=1 SV=1	1070	404.535	238.957	263.091	182.246	146.316	206.208	101.293	2782.48	547.389	76.7797	24.1944	55.3216	39.4835	122.862
TRINITY_DN11881_c0_g1_i3	AT4G37120.1 | Symbols: SMP2 | Pre-mRNA splicing Prp18-interacting factor | chr4:17486679-17489123 FORWARD LENGTH=536	sp|O23174|SLU7B ARATH Pre-mRNA-splicing factor SLU7-B OS=Arabidopsis thaliana OX=3702 GN=At4g37120 PE=2 SV=3	1425	433.524	302.207	285.356	320.016	358.058	289.218	378.175	443.062	380.698	367.366	501.893	488.148	509.072	135.021
TRINITY_DN9509_c0_g1_i1	AT1G29140.1 | Symbols: | Pollen Ole e 1 allergen and extensin family protein | chr1:10179029-10179811 FORWARD LENGTH=171	sp|O49813|OLEE1 BETPN Olee1-like protein OS=Betula pendula OX=3505 PE=2 SV=1	1148	42.5103	151.274	56.7985	91.6992	94.9819	83.7201	254.359	197.99	7.2012	1177.91	864.823	1000.74	986.909	0
TRINITY_DN5524_c0_g1_i9	AT5G25610.1 | Symbols: RD22, ATRD22 | BURP domain-containing protein | chr5:8914498-8916684 REVERSE LENGTH=392""	sp|Q08298|RD22 ARATH BURP domain protein RD22 OS=Arabidopsis thaliana OX=3702 GN=RD22 PE=2 SV=1	1911	205.924	303.812	157.702	361.335	361.103	338.458	757.805	125.257	484.121	296.971	597.19	453.852	542.797	4753.72
TRINITY_DN5092_c0_g1_i1	AT5G60390.3 | Symbols: | GTP binding Elongation factor Tu family protein | chr5:24289226-24290675 FORWARD LENGTH=449	sp|P25698|EF1A SOYBN Elongation factor 1-alpha OS=Glycine max OX=3847 GN=TEFS1 PE=3 SV=2	1253	376.519	332.02	348.001	353.057	377.398	339.774	400.28	168.316	364.211	377.554	495.359	541.95	489.555	234.427
TRINITY_DN1596_c1_g1_i1	AT2G37170.1 | Symbols: PIP2B, PIP2;2 | plasma membrane intrinsic protein 2 | chr2:15613624-15614791 REVERSE LENGTH=285""	sp|Q6K215|PIP22 ORYSJ Probable aquaporin PIP2-2 OS=Oryza sativa subsp. japonica OX=39947 GN=PIP2-2 PE=2 SV=1	395	454.52	487.558	451.017	655.098	638.768	503.154	311.808	125.759	279.839	289.642	287.335	224.702	249.298	48.318
TRINITY_DN3005_c0_g1_i8	AT5G57655.2 | Symbols: | xylose isomerase family protein | chr5:23347030-23349805 FORWARD LENGTH=477	sp|Q9FKK7|XYLA ARATH Xylose isomerase OS=Arabidopsis thaliana OX=3702 GN=XYLA PE=2 SV=2	2043	491.166	559.846	617.811	706.382	621.157	492.838	204.897	178.084	111.901	197.705	278.599	234.735	253.728	58.6136
TRINITY_DN10741_c0_g1_i1	AT3G12120.2 | Symbols: FAD2 | fatty acid desaturase 2 | chr3:3860592-3861743 REVERSE LENGTH=383	sp|Q84VT2|FAD12 PUNGR Delta(12)-acyl-lipid-desaturase OS=Punica granatum OX=22663 GN=FAD12 PE=2 SV=2	1864	286.593	537.288	376.338	508.504	500.467	530.265	166.516	448.562	124.998	657.803	202.828	330.381	271.337	3.06104
TRINITY_DN2201_c0_g2_i18	AT3G12490.1 | Symbols: ATCYSB, ATCYS6, CYSB | cystatin B | chr3:3960523-3961777 REVERSE LENGTH=201""	sp|Q06445|CYTI VIGUN Cysteine proteinase inhibitor OS=Vigna unguiculata OX=3917 PE=1 SV=1	1275	281.709	257.77	374.015	386.974	364.343	343.672	638.364	226.657	353.425	229.859	509.697	431.57	534.313	2093.34
TRINITY_DN5092_c0_g1_i10	AT5G60390.3 | Symbols: | GTP binding Elongation factor Tu family protein | chr5:24289226-24290675 FORWARD LENGTH=449	sp|O24534|EF1A VICFA Elongation factor 1-alpha OS=Vicia faba OX=3906 PE=2 SV=1	558	381.662	298.342	308.371	329.655	360.296	323.132	413.191	172.556	378.841	381.468	522.302	551.324	503.717	239.977
TRINITY_DN9577_c0_g1_i1	AT3G02790.1 | Symbols: | zinc finger (C2H2 type) family protein | chr3:604926-605243 FORWARD LENGTH=105	sp|Q9M8S0|MBS1 ARATH Protein METHYLENE BLUE SENSITIVITY 1 OS=Arabidopsis thaliana OX=3702 GN=MBS1 PE=2 SV=1	653	460.819	415.82	510.86	563.114	608.409	476.423	314.788	325.138	225.485	226.8	269.949	252.059	257.906	231.783
TRINITY_DN7372_c0_g1_i2	AT2G02130.1 | Symbols: PDF2.3, LCR68 | low-molecular-weight cysteine-rich 68 | chr2:540071-540407 FORWARD LENGTH=77""	sp|Q40901|DEF PETIN Defensin-like protein OS=Petunia integrifolia OX=4103 PE=2 SV=1	1127	195.697	196.5	213.053	296.243	258.006	182.434	699.209	17.3089	92.6062	867.233	693.019	553.227	634.942	36.0136
TRINITY_DN2144_c0_g1_i13	AT3G12110.1 | Symbols: ACT11 | actin-11 | chr3:3858116-3859609 FORWARD LENGTH=377	sp|Q10DV7|ACT1 ORYSJ Actin-1 OS=Oryza sativa subsp. japonica OX=39947 GN=ACT1 PE=2 SV=1	759	247.669	421.653	295.603	448.407	466.615	464.399	299.468	128.601	115.299	649.211	397.058	490.242	455.329	70.3634
TRINITY_DN803_c0_g1_i3	AT1G66570.1 | Symbols: ATSUC7, SUC7 | sucrose-proton symporter 7 | chr1:24835309-24837242 REVERSE LENGTH=491""	sp|Q67YF8|SUC7 ARATH Sucrose transport protein SUC7 OS=Arabidopsis thaliana OX=3702 GN=SUC7 PE=2 SV=2	1905	314.996	661.554	432.152	640.429	663.863	661.995	117.381	97.7002	55.6249	761.849	149.944	162.064	152.296	0.186809
TRINITY_DN25308_c0_g1_i1	AT1G07930.2 | Symbols: | GTP binding Elongation factor Tu family protein | chr1:2459014-2460458 FORWARD LENGTH=372	sp|O64937|EF1A ORYSJ Elongation factor 1-alpha OS=Oryza sativa subsp. japonica OX=39947 GN=REFA4 PE=2 SV=2	301	273.843	220.238	239.517	265.273	243.596	267.584	481.41	220.509	568.841	336.266	591.583	565.444	587.788	415.224
TRINITY_DN5290_c0_g1_i2	AT2G45970.1 | Symbols: CYP86A8, LCR | cytochrome P450, family 86, subfamily A, polypeptide 8 | chr2:18912548-18914161 REVERSE LENGTH=537""	sp|B3RFJ6|86A22 PETHY Cytochrome P450 86A22 OS=Petunia hybrida OX=4102 GN=CYP86A22 PE=1 SV=1	2519	193.999	124.282	116.897	110.381	123.863	104.878	511.554	639.276	176.175	909.772	523.486	585.437	741.083	47.6073
TRINITY_DN3366_c1_g1_i8	AT5G62850.1 | Symbols: AtVEX1, SWEET5, AtSWEET5 | Nodulin MtN3 family protein | chr5:25230204-25231527 REVERSE LENGTH=240""	sp|Q9FM10|SWET5 ARATH Bidirectional sugar transporter SWEET5 OS=Arabidopsis thaliana OX=3702 GN=SWEET5 PE=1 SV=2	1209	837.487	874.526	728.037	840.725	712.018	545.838	89.7834	39.2739	35.3073	97.0781	5.40599	25.4615	19.0709	3.04004e-07
TRINITY_DN10499_c0_g2_i3	AT5G38760.1 | Symbols: | Late embryogenesis abundant protein (LEA) family protein | chr5:15524249-15524743 FORWARD LENGTH=67	sp|P13939|LEAD7 GOSHI Late embryogenesis abundant protein D-7 OS=Gossypium hirsutum OX=3635 PE=2 SV=1	577	2.01455	1.44671	2.35748	3.37165	2.69873	2.69286	252.68	170.021	0	904.347	1216.74	1051.93	1212.6	0
TRINITY_DN11707_c0_g1_i2	AT3G36659.1 | Symbols: | Plant invertase/pectin methylesterase inhibitor superfamily protein | chr3:2100189-2100983 FORWARD LENGTH=264	sp|A9YUH4|PLAO1 PLAOI Putative invertase inhibitor OS=Platanus orientalis OX=122832 PE=1 SV=1	1133	324.137	688.604	455.46	673.447	684.623	701.264	105.715	79.0506	59.298	784.323	26.5864	133.276	95.3222	2.33086
TRINITY_DN5049_c0_g1_i2	AT5G13930.1 | Symbols: CHS, TT4, ATCHS | Chalcone and stilbene synthase family protein | chr5:4488762-4490035 FORWARD LENGTH=395""	sp|P51075|CHSY BETPN Chalcone synthase OS=Betula pendula OX=3505 GN=CHS PE=2 SV=2	2104	408.715	534.215	379.073	565.979	431.326	384.87	487.784	4.50476	28.659	276.119	552.664	312.597	440.05	182.741
TRINITY_DN1709_c2_g1_i3	AT3G20770.1 | Symbols: EIN3, AtEIN3 | Ethylene insensitive 3 family protein | chr3:7260702-7262588 REVERSE LENGTH=628""	sp|O24606|EIN3 ARATH Protein ETHYLENE INSENSITIVE 3 OS=Arabidopsis thaliana OX=3702 GN=EIN3 PE=1 SV=1	975	561.084	503.859	501.985	470.904	434.548	377.417	241.824	497.935	276.538	274.058	212.259	227.439	224.552	88.3631
TRINITY_DN1930_c4_g1_i1	AT5G02500.1 | Symbols: HSC70-1, HSP70-1, AT-HSC70-1, HSC70 | heat shock cognate protein 70-1 | chr5:554055-556334 REVERSE LENGTH=651""	sp|P09189|HSP7C PETHY Heat shock cognate 70 kDa protein OS=Petunia hybrida OX=4102 GN=HSP70 PE=2 SV=1	263	349.544	208.924	297.952	325.136	341.713	294.062	434.138	127.549	373.652	396.673	395.277	619.954	580.361	98.37
TRINITY_DN10230_c0_g2_i4	AT3G20820.1 | Symbols: | Leucine-rich repeat (LRR) family protein | chr3:7280930-7282027 FORWARD LENGTH=365	sp|Q00874|DR100 ARATH DNA damage-repair/toleration protein DRT100 OS=Arabidopsis thaliana OX=3702 GN=DRT100 PE=2 SV=2	2638	450.605	445.63	446.374	361.864	438.416	346.124	414.792	113.692	100.061	807.21	245.028	288.021	281.296	2.92498
TRINITY_DN14455_c0_g1_i1	AT1G55020.1 | Symbols: LOX1, ATLOX1 | lipoxygenase 1 | chr1:20525798-20530143 FORWARD LENGTH=859""	sp|P38417|LOX4 SOYBN Linoleate 9S-lipoxygenase-4 OS=Glycine max OX=3847 GN=LOX1.5 PE=1 SV=1	829	52.6962	79.9761	174.514	137.298	126.752	48.9636	927.038	169.294	280.655	447.375	773.07	683.341	835.974	1011.97
TRINITY_DN9697_c0_g2_i1	AT1G02820.1 | Symbols: | Late embryogenesis abundant 3 (LEA3) family protein | chr1:623933-624304 REVERSE LENGTH=91	sp|P32292|ARG2 VIGRR Indole-3-acetic acid-induced protein ARG2 OS=Vigna radiata var. radiata OX=3916 GN=ARG2 PE=2 SV=1	864	1199.6	612.928	622.007	456.896	382.301	401.807	95.0866	523.707	284.194	61.7779	33.2527	33.8426	21.4464	4.64645
TRINITY_DN30915_c0_g2_i3	NA	NA	805	97.0826	72.2565	79.4234	47.9442	274.397	179.816	856.644	20.667	213.779	661.782	593.327	760.046	862.38	97.8526
TRINITY_DN1415_c0_g2_i2	AT1G15690.1 | Symbols: AVP1, ATAVP3, AVP-3, AtVHP1;1 | Inorganic H pyrophosphatase family protein | chr1:5399115-5402185 FORWARD LENGTH=770""	sp|P21616|AVP VIGRR Pyrophosphate-energized vacuolar membrane proton pump OS=Vigna radiata var. radiata OX=3916 PE=1 SV=4	3015	433.177	570.473	552.49	572.181	645.087	424.723	232.087	261.523	187.992	267.962	149.132	206.572	206.383	211.183
TRINITY_DN5700_c0_g2_i1	AT3G54820.1 | Symbols: PIP2D, PIP2;5 | plasma membrane intrinsic protein 2;5 | chr3:20302117-20303738 FORWARD LENGTH=286""	sp|Q84RL7|PIP21 MAIZE Aquaporin PIP2-1 OS=Zea mays OX=4577 GN=PIP2-1 PE=1 SV=2	632	404.972	375.759	398.653	472.544	489.546	466.169	332.708	351.393	369.023	332.335	216.552	239.722	243.182	11.8134
TRINITY_DN947_c2_g2_i1	AT4G30190.2 | Symbols: HA2 | H(+)-ATPase 2 | chr4:14770820-14775920 REVERSE LENGTH=981	sp|Q7XPY2|PMA1 ORYSJ Plasma membrane ATPase OS=Oryza sativa subsp. japonica OX=39947 GN=Os04g0656100 PE=2 SV=1	235	577.556	580.308	482.088	494.663	626.295	486.71	228.592	131.47	111.888	158.236	128.886	326.739	348.839	97.9788
TRINITY_DN5985_c0_g1_i6	NA	NA	294	656.742	537.201	482.222	565.547	455.411	358.264	267.083	214.401	307.703	299.842	126.367	196.504	213.355	71.7025
TRINITY_DN2952_c0_g4_i1	NA	sp|Q08655|ASR1 SOLLC Abscisic stress-ripening protein 1 OS=Solanum lycopersicum OX=4081 GN=ASR1 PE=2 SV=1	870	354.851	310.091	401.644	456.205	403.969	324.846	520.315	28.8427	176.088	679.826	420.727	221.273	376.201	154.639
TRINITY_DN4735_c0_g1_i1	AT1G50010.1 | Symbols: TUA2 | tubulin alpha-2 chain | chr1:18517737-18519729 FORWARD LENGTH=450	sp|Q96460|TBA2 HORVU Tubulin alpha-2 chain OS=Hordeum vulgare OX=4513 GN=TUBA2 PE=2 SV=1	529	230.133	319.823	246.965	352.064	358.245	308.977	435.251	57.1714	266.281	613.61	505.674	472.329	498.075	90.7766
TRINITY_DN7923_c1_g1_i2	NA	NA	272	157.493	94.0874	133.378	132.916	112.715	119.739	479.2	471.778	796.703	615.689	459.964	596.347	493.738	50.9469
TRINITY_DN3210_c0_g1_i9	AT5G20830.2 | Symbols: SUS1, ASUS1, atsus1 | sucrose synthase 1 | chr5:7050599-7054032 REVERSE LENGTH=808""	sp|P13708|SUS SOYBN Sucrose synthase OS=Glycine max OX=3847 GN=SS PE=1 SV=2	1738	474.818	636.301	485.604	479.217	643.898	537.713	260.741	30.3403	45.1238	275.819	254.388	285.106	252.261	22.806
TRINITY_DN31487_c0_g2_i1	AT1G07930.2 | Symbols: | GTP binding Elongation factor Tu family protein | chr1:2459014-2460458 FORWARD LENGTH=372	sp|P17786|EF1A SOLLC Elongation factor 1-alpha OS=Solanum lycopersicum OX=4081 PE=2 SV=1	251	325.155	287.33	271.711	371.377	374.157	293.699	380.763	157.967	353.925	328.055	503.912	522.548	477.914	254.012
TRINITY_DN55274_c0_g4_i1	AT1G47960.1 | Symbols: C/VIF1, ATC/VIF1 | cell wall / vacuolar inhibitor of fructosidase 1 | chr1:17681954-17683516 REVERSE LENGTH=205""	sp|F4HWQ8-2|CVIF1 ARATH Isoform 2 of Cell wall / vacuolar inhibitor of fructosidase 1 OS=Arabidopsis thaliana OX=3702 GN=C/VIF1	592	619.542	430.949	551.399	346.355	507.998	479.249	144.848	1030.77	201.063	207.843	10.5471	60.3768	39.2604	10.8264
TRINITY_DN2921_c0_g1_i7	AT4G25150.1 | Symbols: | HAD superfamily, subfamily IIIB acid phosphatase | chr4:12901736-12902882 REVERSE LENGTH=260""	sp|P10743|VSPB SOYBN Stem 31 kDa glycoprotein OS=Glycine max OX=3847 GN=VSPB PE=2 SV=1	1229	9.03893	4.8301	21.693	21.0328	12.976	22.5727	3193.19	40.0044	164.919	89.451	399.294	254.24	388.895	1328.43
TRINITY_DN5595_c0_g1_i6	AT1G55020.1 | Symbols: LOX1, ATLOX1 | lipoxygenase 1 | chr1:20525798-20530143 FORWARD LENGTH=859""	sp|P38417|LOX4 SOYBN Linoleate 9S-lipoxygenase-4 OS=Glycine max OX=3847 GN=LOX1.5 PE=1 SV=1	540	23.2336	25.273	104.45	72.3321	39.9914	18.1271	873.701	76.0508	295.002	294.89	876.347	912.49	988.541	78.4481
TRINITY_DN11639_c0_g1_i1	AT3G13390.1 | Symbols: sks11 | SKU5 similar 11 | chr3:4351401-4353289 REVERSE LENGTH=554	sp|Q00624|ASOL BRANA L-ascorbate oxidase homolog OS=Brassica napus OX=3708 GN=Bp10 PE=2 SV=1	761	46.2047	158.311	70.2587	93.78	116.634	110.3	232.029	226.165	10.6746	768.165	834.617	989.297	924.465	0
TRINITY_DN5040_c0_g1_i12	AT4G40030.2 | Symbols: | Histone superfamily protein | chr4:18555840-18556827 REVERSE LENGTH=164	sp|Q71V89|H33 GOSHI Histone H3.3 OS=Gossypium hirsutum OX=3635 GN=HIS3 PE=2 SV=3	1350	359.741	299.241	289.82	298.006	366.799	306.679	355.704	671.179	297.244	304.222	364.664	325.434	309.796	611.236
TRINITY_DN27841_c0_g2_i2	AT5G24090.1 | Symbols: ATCHIA, CHIA | chitinase A | chr5:8143805-8145153 REVERSE LENGTH=302""	sp|P36910|CHIE BETVU Acidic endochitinase SE2 OS=Beta vulgaris OX=161934 GN=SE2 PE=1 SV=1	1566	98.9225	180.084	454.404	546.809	284.86	304.686	598.848	121.115	582.455	573.203	324.503	238.39	216.448	0.0579953
TRINITY_DN7561_c0_g2_i1	AT1G10630.1 | Symbols: ATARFA1F, ARFA1F | ADP-ribosylation factor A1F | chr1:3513189-3514230 REVERSE LENGTH=181""	sp|P51823|ARF2 ORYSJ ADP-ribosylation factor 2 OS=Oryza sativa subsp. japonica OX=39947 GN=ARF PE=2 SV=2	1113	336.115	321.079	316.616	338.533	393.234	310.478	351.667	224.698	286.089	507.821	343.516	408.916	381.293	159.293
TRINITY_DN13468_c0_g1_i6	AT3G02520.1 | Symbols: GRF7, GF14 NU | general regulatory factor 7 | chr3:526800-527915 REVERSE LENGTH=265""	sp|Q96450|1433A SOYBN 14-3-3-like protein A OS=Glycine max OX=3847 GN=GF14A PE=2 SV=1	1163	338.751	333.751	354.465	315.047	324.862	306.158	353.296	484.06	400.633	381.814	307.848	282.253	314.291	278.739
TRINITY_DN15_c0_g1_i5	AT1G53910.3 | Symbols: RAP2.12 | related to AP2 12 | chr1:20135242-20136581 FORWARD LENGTH=356	sp|Q9SSA8|RA212 ARATH Ethylene-responsive transcription factor RAP2-12 OS=Arabidopsis thaliana OX=3702 GN=RAP2-12 PE=1 SV=1	1809	591.332	511.535	439.504	488.829	431.692	388.148	272.409	111.021	220.822	246.663	272.948	250.98	267.605	159.412
TRINITY_DN9606_c1_g1_i1	AT3G17390.1 | Symbols: MTO3, SAMS3, MAT4 | S-adenosylmethionine synthetase family protein | chr3:5952484-5953665 REVERSE LENGTH=393""	sp|P31156|METK2 PETCR S-adenosylmethionine synthase 2 (Fragment) OS=Petroselinum crispum OX=4043 GN=SMS-2 PE=2 SV=1	594	221.748	233.29	224.613	182.188	262.517	174.881	505.512	218.664	307.231	614.131	478.841	521.054	546.293	333.114
TRINITY_DN19723_c1_g1_i1	AT5G25450.1 | Symbols: | Cytochrome bd ubiquinol oxidase, 14kDa subunit | chr5:8857036-8857849 FORWARD LENGTH=122""	sp|F4JWS8|QCR72 ARATH Cytochrome b-c1 complex subunit 7-2, mitochondrial OS=Arabidopsis thaliana OX=3702 GN=QCR7-2 PE=1 SV=1""	711	373.998	347.96	358.433	394.097	417.811	336.582	319.323	285.497	272.638	398.369	320.961	341.243	317.446	121.634
TRINITY_DN44446_c0_g1_i1	AT1G05850.1 | Symbols: POM1, ERH2, ELP1, CTL1, ELP, HOT2, ATCTL1 | Chitinase family protein | chr1:1766833-1768117 REVERSE LENGTH=321""	sp|Q9MA41|CTL1 ARATH Chitinase-like protein 1 OS=Arabidopsis thaliana OX=3702 GN=CTL1 PE=1 SV=1	1890	275.209	497.665	405.951	602.241	586.148	441.496	351.301	82.7237	170.91	306.281	279.314	224.924	257.934	188.806
TRINITY_DN1951_c4_g1_i12	AT1G25275.1 | Symbols: | unknown protein; FUNCTIONS IN: molecular function unknown; INVOLVED IN: response to karrikin; LOCATED IN: endomembrane system; EXPRESSED IN: 23 plant structures; EXPRESSED DURING: 13 growth stages; Has 18 Blast hits to 18 proteins in 4 species: Archae - 0; Bacteria - 0; Metazoa - 0; Fungi - 0; Plants - 18; Viruses - 0; Other Eukaryotes - 0 (source: NCBI BLink). | chr1:886…	sp|P50651|RIR2A ARATH Ribonucleoside-diphosphate reductase small chain A OS=Arabidopsis thaliana OX=3702 GN=RNR2A PE=1 SV=2	879	421.825	334.131	516.703	365.273	344.399	275.951	238.616	577.115	308.814	257.291	258.782	289.471	288.901	214.371
TRINITY_DN1833_c1_g1_i5	AT3G19020.1 | Symbols: | Leucine-rich repeat (LRR) family protein | chr3:6559174-6562044 REVERSE LENGTH=956	sp|Q9LJ64|PLRX1 ARATH Pollen-specific leucine-rich repeat extensin-like protein 1 OS=Arabidopsis thaliana OX=3702 GN=PEX1 PE=1 SV=1	272	381.544	775	474.515	626.966	689.517	740.354	111.096	41.7115	78.0964	558.219	0	0	0	0
TRINITY_DN390_c1_g1_i2	NA	NA	269	153.206	150.551	117.784	174.246	134.314	121.587	841.354	69.7104	288.653	730.68	715.401	433.059	542.783	109.929
TRINITY_DN2287_c0_g1_i3	AT1G55020.1 | Symbols: LOX1, ATLOX1 | lipoxygenase 1 | chr1:20525798-20530143 FORWARD LENGTH=859""	sp|P38417|LOX4 SOYBN Linoleate 9S-lipoxygenase-4 OS=Glycine max OX=3847 GN=LOX1.5 PE=1 SV=1	1117	24.7065	28.2684	93.8368	73.8037	36.6841	18.4641	834.461	72.1256	298.688	333.925	808.044	857.312	982.292	107.309
TRINITY_DN6486_c0_g1_i3	AT2G04520.1 | Symbols: | Nucleic acid-binding, OB-fold-like protein | chr2:1574802-1575239 REVERSE LENGTH=145""	sp|P56331|IF1A ONOVI Eukaryotic translation initiation factor 1A OS=Onobrychis viciifolia OX=3882 PE=2 SV=2	655	591.125	483.939	394.696	402.57	440.896	354.611	227.222	406.376	286.391	216.771	227.9	220.45	208.246	121.074
TRINITY_DN1281_c1_g1_i1	AT2G40610.1 | Symbols: ATEXPA8, EXP8, ATEXP8, ATHEXP ALPHA 1.11, EXPA8 | expansin A8 | chr2:16949121-16950472 REVERSE LENGTH=253""	sp|O22874|EXPA8 ARATH Expansin-A8 OS=Arabidopsis thaliana OX=3702 GN=EXPA8 PE=2 SV=1	470	285.562	314.664	328.048	335.116	547.344	286.397	486.759	11.1209	142.031	976.882	213.754	257.122	268.343	34.855
TRINITY_DN1923_c1_g2_i3	AT3G12110.1 | Symbols: ACT11 | actin-11 | chr3:3858116-3859609 FORWARD LENGTH=377	sp|P30171|ACT11 SOLTU Actin-97 OS=Solanum tuberosum OX=4113 GN=AC97 PE=3 SV=1	1722	215.185	374.766	269.522	390.714	416.155	393.294	282.778	125.328	118.6	612.757	368.961	458.084	414.92	75.2034
TRINITY_DN14406_c0_g1_i1	AT5G62360.1 | Symbols: | Plant invertase/pectin methylesterase inhibitor superfamily protein | chr5:25040699-25041310 FORWARD LENGTH=203	sp|P17407|21KD DAUCA 21 kDa protein OS=Daucus carota OX=4039 PE=2 SV=1	1710	802.505	882.985	612.387	792.055	760.799	451.118	29.4988	2.40041	21.2105	16.9204	34.083	11.7068	21.2192	633.165
TRINITY_DN5042_c0_g1_i7	AT1G28135.1 | Symbols: | unknown protein; FUNCTIONS IN: molecular function unknown; INVOLVED IN: biological process unknown; LOCATED IN: chloroplast; Has 7 Blast hits to 7 proteins in 1 species: Archae - 0; Bacteria - 0; Metazoa - 0; Fungi - 0; Plants - 7; Viruses - 0; Other Eukaryotes - 0 (source: NCBI BLink). | chr1:9829332-9829487 FORWARD LENGTH=51	sp|Q3BAI2|YCX91 PHAAO Uncharacterized protein ORF91 OS=Phalaenopsis aphrodite subsp. formosana OX=308872 PE=4 SV=1	3372	306.81	428.284	304.893	366.831	392.658	359.444	148.015	1004.25	471.214	354.326	94.1335	107.889	95.8661	21.7537
TRINITY_DN6054_c0_g2_i4	AT2G36460.1 | Symbols: | Aldolase superfamily protein | chr2:15296929-15298387 REVERSE LENGTH=358	sp|O65735|ALF CICAR Fructose-bisphosphate aldolase, cytoplasmic isozyme OS=Cicer arietinum OX=3827 GN=ALDC PE=2 SV=1""	1928	276.085	263.471	232.453	265.256	328.437	259.477	457.807	123.401	262.16	469.663	498.294	486.204	507.742	128.595
TRINITY_DN29779_c0_g1_i1	AT5G08680.1 | Symbols: | ATP synthase alpha/beta family protein | chr5:2821992-2824683 FORWARD LENGTH=559	sp|Q01859|ATPBM ORYSJ ATP synthase subunit beta, mitochondrial OS=Oryza sativa subsp. japonica OX=39947 GN=ATPB PE=1 SV=2""	2397	242.642	269.646	213.987	241.731	260.731	224.868	416.933	119.236	243.135	557.763	544.182	526.539	568.949	105.389
TRINITY_DN1930_c2_g1_i1	AT1G56580.1 | Symbols: SVB | Protein of unknown function, DUF538 | chr1:21198402-21198902 REVERSE LENGTH=166""	sp|Q9M015|Y5161 ARATH Uncharacterized protein At5g01610 OS=Arabidopsis thaliana OX=3702 GN=At5g01610 PE=1 SV=1	957	403.952	363.616	330.599	311.793	392.388	284.562	390.44	153.355	335.816	259.968	348.826	425.034	386.843	557.7
TRINITY_DN4525_c0_g1_i3	AT5G28237.1 | Symbols: | Pyridoxal-5'-phosphate-dependent enzyme family protein | chr5:10207477-10213542 REVERSE LENGTH=465	sp|O50046|TRPB CAMAC Tryptophan synthase beta chain 2, chloroplastic OS=Camptotheca acuminata OX=16922 GN=TSB PE=2 SV=1""	1898	701.828	880.844	613.42	868.422	774.112	527.401	11.2955	0	1.22532	0	0	0	0	0
TRINITY_DN23799_c0_g1_i7	AT2G40010.1 | Symbols: | Ribosomal protein L10 family protein | chr2:16708578-16710448 REVERSE LENGTH=317	sp|P50346|RLA0 SOYBN 60S acidic ribosomal protein P0 OS=Glycine max OX=3847 PE=2 SV=1	1540	248.095	203.067	213.201	200.024	217.943	200.154	404.913	176.161	435.227	349.446	583.774	579.327	553.917	215.249
TRINITY_DN803_c2_g1_i1	NA	NA	1632	566.216	418.645	416.485	408.804	416.781	402.483	198.057	915.753	241.95	122.316	61.7992	122.104	71.9192	346.567
TRINITY_DN6710_c1_g1_i1	AT4G25810.1 | Symbols: XTR6, XTH23 | xyloglucan endotransglycosylase 6 | chr4:13128694-13129715 FORWARD LENGTH=286""	sp|G5DAC6|XTH1 DIOKA Xyloglucan endotransglucosylase protein 1 OS=Diospyros kaki OX=35925 GN=XTH1 PE=1 SV=1	1526	614.845	699.07	836.849	832.391	714.813	572.432	24.7325	10.9137	31.4958	4.8945	1.21034	0.794252	1.18384	0.726091
TRINITY_DN51_c0_g5_i1	AT4G14960.1 | Symbols: TUA6 | Tubulin/FtsZ family protein | chr4:8548753-8550319 REVERSE LENGTH=427	sp|Q0WV25|TBA4 ARATH Tubulin alpha-4 chain OS=Arabidopsis thaliana OX=3702 GN=TUBA4 PE=2 SV=2	728	225.032	293.936	238.125	346.765	337.332	274.918	382.269	42.6945	229.089	585.188	462.827	423.278	484.638	93.7873
TRINITY_DN1320_c1_g1_i3	AT2G32390.1 | Symbols: ATGLR3.5, GLR3.5, GLR6 | glutamate receptor 3.5 | chr2:13748468-13751757 REVERSE LENGTH=895""	NA	1124	594.107	719.562	305.166	535.016	674.601	531.124	159.091	180.191	246.221	278.492	9.52553	43.12	49.2048	80.729
TRINITY_DN20775_c1_g1_i2	AT4G08685.1 | Symbols: SAH7 | Pollen Ole e 1 allergen and extensin family protein | chr4:5550563-5551259 FORWARD LENGTH=159	sp|Q9LX15|DFC ARATH Protein DOWNSTREAM OF FLC OS=Arabidopsis thaliana OX=3702 GN=DFC PE=2 SV=1	1290	188.057	270.706	222.435	282.222	299.347	199.918	487.563	28.3403	182.275	816.38	489.985	392.642	452.636	60.1082
TRINITY_DN7269_c5_g2_i1	NA	sp|B9RQG7|CSPLF RICCO CASP-like protein 3A1 OS=Ricinus communis OX=3988 GN=RCOM 1491260 PE=2 SV=1	380	303.048	312.52	189.855	243.92	348.002	232.538	505.504	104.419	128.585	644.701	447.678	428.044	422.322	13.8962
TRINITY_DN648_c1_g2_i1	AT1G04960.2 | Symbols: | Protein of unknown function (DUF1664) | chr1:1408021-1410424 REVERSE LENGTH=334	sp|Q39228|STP4 ARATH Sugar transport protein 4 OS=Arabidopsis thaliana OX=3702 GN=STP4 PE=1 SV=1	341	535.713	600.85	420.62	666.49	799.045	731.906	151.466	25.2035	153.465	137.88	23.839	17.8587	29.4675	146.781
TRINITY_DN16974_c1_g1_i1	AT5G20740.1 | Symbols: | Plant invertase/pectin methylesterase inhibitor superfamily protein | chr5:7025867-7026484 REVERSE LENGTH=205	sp|Q84WE4|PMEI3 ARATH Pectinesterase inhibitor 3 OS=Arabidopsis thaliana OX=3702 GN=PMEI3 PE=2 SV=1	1227	359.797	591.401	543.082	681.777	606.303	459.965	231.66	16.8517	33.2529	205.704	213.622	167.533	178.442	0.99439
TRINITY_DN6839_c0_g1_i2	AT5G24090.1 | Symbols: ATCHIA, CHIA | chitinase A | chr5:8143805-8145153 REVERSE LENGTH=302""	sp|P19172|CHIA ARATH Acidic endochitinase OS=Arabidopsis thaliana OX=3702 GN=CHIB1 PE=2 SV=2	1442	3.36046	1.08853	11.4113	9.52056	2.46861	3.24116	1225.57	150.878	23.0175	92.4057	1604.85	255.18	903.637	0.181146
TRINITY_DN5541_c1_g1_i4	AT2G44610.1 | Symbols: RAB6, ATRABH1B, ATRAB6A, RAB6A | Ras-related small GTP-binding family protein | chr2:18411778-18413883 REVERSE LENGTH=208""	sp|O80501|RAH1B ARATH Ras-related protein RABH1b OS=Arabidopsis thaliana OX=3702 GN=RABH1B PE=1 SV=1	1111	174.358	149.614	154.356	158.389	162.489	153.047	547.908	445.995	171.933	424.2	585.997	572.609	570.161	562.627
TRINITY_DN20476_c0_g1_i2	AT1G07930.2 | Symbols: | GTP binding Elongation factor Tu family protein | chr1:2459014-2460458 FORWARD LENGTH=372	sp|O24534|EF1A VICFA Elongation factor 1-alpha OS=Vicia faba OX=3906 PE=2 SV=1	265	264.418	244.587	204.405	253.947	279.922	246.058	382.296	112.162	363.086	314.903	534.607	558.102	509.727	191.282
TRINITY_DN5770_c1_g1_i2	AT5G13870.1 | Symbols: EXGT-A4, XTH5 | xyloglucan endotransglucosylase/hydrolase 5 | chr5:4475089-4476217 REVERSE LENGTH=293""	sp|Q8LNZ5|XTHB PHAAN Probable xyloglucan endotransglucosylase/hydrolase protein B OS=Phaseolus angularis OX=3914 GN=XTHB PE=2 SV=1	453	603.072	621.078	755.824	850.976	769.959	483.002	142.198	0	13.8349	6.84112	0	0	4.41888	0.686627
TRINITY_DN8069_c0_g1_i8	AT3G06680.1 | Symbols: | Ribosomal L29e protein family | chr3:2114402-2114877 REVERSE LENGTH=83	sp|Q84WM0|RL292 ARATH 60S ribosomal protein L29-2 OS=Arabidopsis thaliana OX=3702 GN=RPL29B PE=3 SV=2	754	241.073	226.412	229.815	224.36	244.158	209.596	425.005	200.872	367.463	320.426	524.503	513.747	515.473	274.151
TRINITY_DN4501_c0_g1_i14	NA	sp|Q43763|AGLU HORVU Alpha-glucosidase OS=Hordeum vulgare OX=4513 PE=2 SV=1	434	156.29	54.6008	133.761	58.4678	54.6831	31.0099	224.651	3095.41	230.724	44.0937	17.8572	98.9582	35.5857	4.81257
TRINITY_DN1492_c0_g2_i2	AT5G12250.1 | Symbols: TUB6 | beta-6 tubulin | chr5:3961317-3962971 REVERSE LENGTH=449	sp|P29514|TBB6 ARATH Tubulin beta-6 chain OS=Arabidopsis thaliana OX=3702 GN=TUBB6 PE=2 SV=1	1311	134.066	259.683	192.478	261.472	342.15	209.21	527.602	25.3156	120.033	609.323	553.786	488.699	456.928	316.429
TRINITY_DN10938_c0_g2_i1	AT4G30440.1 | Symbols: GAE1 | UDP-D-glucuronate 4-epimerase 1 | chr4:14881976-14883265 REVERSE LENGTH=429	sp|Q9M0B6|GAE1 ARATH UDP-glucuronate 4-epimerase 1 OS=Arabidopsis thaliana OX=3702 GN=GAE1 PE=1 SV=1	1622	312.708	585.344	410.651	558.645	581.215	566.879	162.719	80.2667	117.998	538.42	70.0166	104.936	90.4016	14.4996
TRINITY_DN3948_c0_g1_i3	AT1G20693.2 | Symbols: HMGB2, HMG BETA 1, NFD2, NFD02 | high mobility group B2 | chr1:7177282-7178487 FORWARD LENGTH=142""	sp|P40619|HMGL IPONI HMG1/2-like protein OS=Ipomoea nil OX=35883 PE=2 SV=1	1447	409.382	413.078	328.098	261.641	334.841	250.525	338.266	208.8	277.272	325.099	405.309	317.69	304.726	306.634
TRINITY_DN5524_c0_g1_i14	AT5G25610.1 | Symbols: RD22, ATRD22 | BURP domain-containing protein | chr5:8914498-8916684 REVERSE LENGTH=392""	sp|Q08298|RD22 ARATH BURP domain protein RD22 OS=Arabidopsis thaliana OX=3702 GN=RD22 PE=2 SV=1	1680	507.532	368.705	278.906	271.025	310.19	254.547	427.113	101.906	431.332	185.351	409.878	292.228	335.92	452.412
TRINITY_DN20362_c0_g1_i1	AT4G05050.4 | Symbols: UBQ11 | ubiquitin 11 | chr4:2588271-2588960 REVERSE LENGTH=153	sp|P0CG83|UBIQP HORVU Polyubiquitin (Fragment) OS=Hordeum vulgare OX=4513 PE=2 SV=1	230	364.612	354.368	384.66	357.353	382.49	373.376	243.885	461.886	275.207	247.197	172.176	245.083	309.375	206.546
TRINITY_DN7279_c2_g1_i23	AT3G51680.1 | Symbols: | NAD(P)-binding Rossmann-fold superfamily protein | chr3:19173622-19174667 REVERSE LENGTH=303	sp|Q94KL7|SILD FORIN Secoisolariciresinol dehydrogenase (Fragment) OS=Forsythia intermedia OX=55183 PE=1 SV=1	1452	549.027	301.044	568.159	460.085	294.009	325.818	57.3937	997.244	546.152	7.13977	6.84517	20.3943	23.6933	0
TRINITY_DN4042_c1_g3_i1	AT3G48140.1 | Symbols: | B12D protein | chr3:17778471-17779299 FORWARD LENGTH=88	sp|Q9FVA1|LEC1 CROVR Mannose-specific lectin 1 OS=Crocus vernus OX=87752 GN=LECCVA1 PE=1 SV=1	1003	325.271	278.24	287.662	291.047	295.61	266.808	309.539	370.007	254.078	371.38	359.116	365.666	381.491	114.554
TRINITY_DN2287_c1_g2_i6	AT1G55020.1 | Symbols: LOX1, ATLOX1 | lipoxygenase 1 | chr1:20525798-20530143 FORWARD LENGTH=859""	sp|P27480|LOXA PHAVU Linoleate 9S-lipoxygenase 1 OS=Phaseolus vulgaris OX=3885 GN=LOXA PE=3 SV=1	834	4.74214	3.41762	80.4667	32.6957	34.7491	20.0254	806.96	28.5861	350.487	146.836	812.223	894.648	931.482	0
TRINITY_DN6036_c1_g1_i5	AT4G05050.4 | Symbols: UBQ11 | ubiquitin 11 | chr4:2588271-2588960 REVERSE LENGTH=153	sp|P0CG83|UBIQP HORVU Polyubiquitin (Fragment) OS=Hordeum vulgare OX=4513 PE=2 SV=1	496	488.735	557.619	555.047	587.546	463.966	347.06	151.739	196.079	288.511	150.361	131.972	132.025	92.5003	67.7214
TRINITY_DN4617_c0_g3_i1	AT1G55570.1 | Symbols: sks12 | SKU5 similar 12 | chr1:20757882-20759771 FORWARD LENGTH=555	sp|Q00624|ASOL BRANA L-ascorbate oxidase homolog OS=Brassica napus OX=3708 GN=Bp10 PE=2 SV=1	1747	40.5736	139.478	62.1925	94.2143	106.965	97.5656	224.402	197.653	6.83777	673.707	814.096	847.383	824.848	0.0513639
TRINITY_DN19438_c0_g2_i1	AT2G41905.1 | Symbols: | BEST Arabidopsis thaliana protein match is: arabinogalactan protein 23 (TAIR:AT3G57690.1); Has 35333 Blast hits to 34131 proteins in 2444 species: Archae - 798; Bacteria - 22429; Metazoa - 974; Fungi - 991; Plants - 531; Viruses - 0; Other Eukaryotes - 9610 (source: NCBI BLink). | chr2:17495766-17495951 FORWARD LENGTH=61	sp|Q94JW0|DOHH ARATH Deoxyhypusine hydroxylase OS=Arabidopsis thaliana OX=3702 GN=At3g58180 PE=1 SV=1	524	228.532	458.605	318.531	445.341	430.886	440.527	120.847	94.4204	44.7157	613.515	295.709	341.908	291.175	0.225779
TRINITY_DN13883_c0_g1_i25	AT1G65930.1 | Symbols: cICDH | cytosolic NADP+-dependent isocitrate dehydrogenase | chr1:24539088-24541861 FORWARD LENGTH=410	sp|Q06197|IDHC SOYBN Isocitrate dehydrogenase [NADP] OS=Glycine max OX=3847 GN=IDH1 PE=1 SV=2	1849	383.244	270.459	303.631	196.702	208.738	227.578	248.447	623.526	396.864	273.557	282.926	360.943	346.335	27.1152
TRINITY_DN819_c0_g1_i6	AT3G12490.1 | Symbols: ATCYSB, ATCYS6, CYSB | cystatin B | chr3:3960523-3961777 REVERSE LENGTH=201""	sp|Q06445|CYTI VIGUN Cysteine proteinase inhibitor OS=Vigna unguiculata OX=3917 PE=1 SV=1	1136	435.172	440.624	379.203	513.604	510.131	435.799	215.078	125.301	141.823	246.104	219.03	229.66	227.6	79.1341
TRINITY_DN28019_c0_g1_i1	AT4G38460.1 | Symbols: GGR | geranylgeranyl reductase | chr4:17994849-17995974 FORWARD LENGTH=326	sp|Q39108|GGR ARATH Heterodimeric geranylgeranyl pyrophosphate synthase small subunit, chloroplastic OS=Arabidopsis thaliana OX=3702 GN=GGR PE=1 SV=2""	570	149.379	117.696	127.57	132.388	134.841	130.655	519.395	104.342	244.15	489.497	601.508	702.438	664.481	348.612
TRINITY_DN5436_c0_g1_i3	AT1G02305.1 | Symbols: | Cysteine proteinases superfamily protein | chr1:455816-457974 FORWARD LENGTH=362	sp|Q93VC9|CATB2 ARATH Cathepsin B-like protease 2 OS=Arabidopsis thaliana OX=3702 GN=CATHB2 PE=2 SV=1	1642	610.236	469.473	370.832	388.292	403.716	387.051	172.59	464.316	231.038	170.21	129.56	173.232	142.314	176.322
TRINITY_DN8142_c0_g1_i29	AT2G38870.1 | Symbols: | Serine protease inhibitor, potato inhibitor I-type family protein | chr2:16236546-16237050 REVERSE LENGTH=70""	sp|P82381|ICI LINUS Proteinase inhibitor OS=Linum usitatissimum OX=4006 PE=1 SV=1	570	47.622	32.5261	62.2168	6.19134	25.4922	20.1648	68.4016	2607.81	1119.62	33.8683	2.7446	55.9371	3.3955	0.20022
TRINITY_DN15115_c0_g1_i4	AT4G37830.1 | Symbols: | cytochrome c oxidase-related | chr4:17787672-17788762 REVERSE LENGTH=102	sp|Q9T070|COX6A ARATH Cytochrome c oxidase subunit 6a, mitochondrial OS=Arabidopsis thaliana OX=3702 GN=COX6A PE=3 SV=1""	601	340.73	348.364	295.733	312.087	339.327	295.594	295.226	265.437	277.3	363.514	311.322	315.316	322.525	107.015
TRINITY_DN26584_c0_g1_i4	AT5G40370.1 | Symbols: | Glutaredoxin family protein | chr5:16147826-16149052 REVERSE LENGTH=111	sp|Q9FNE2|GRXC2 ARATH Glutaredoxin-C2 OS=Arabidopsis thaliana OX=3702 GN=GRXC2 PE=3 SV=1	814	343.045	301.737	319.87	299.945	280.294	270.79	279.886	313.659	338.358	299.118	358.342	337.009	334.383	304.435
TRINITY_DN3964_c0_g1_i5	AT1G70600.1 | Symbols: | Ribosomal protein L18e/L15 superfamily protein | chr1:26621168-26621608 REVERSE LENGTH=146	sp|P49637|R27A3 ARATH 60S ribosomal protein L27a-3 OS=Arabidopsis thaliana OX=3702 GN=RPL27AC PE=2 SV=2	346	244.528	221.518	222.46	252.892	286.602	226.298	370.033	191.009	413.113	259.708	400.924	521.383	458.199	198.69
TRINITY_DN33205_c0_g1_i1	AT4G19150.2 | Symbols: | Ankyrin repeat family protein | chr4:10471578-10472240 REVERSE LENGTH=220	sp|Q8L899|BRI1 SOLPE Systemin receptor SR160 OS=Solanum peruvianum OX=4082 PE=1 SV=1	252	379.731	306.585	239.804	284.622	281.525	251.676	392.767	388.548	249.751	258.61	321.827	375.291	335.223	124.489
TRINITY_DN5646_c0_g1_i9	AT3G54860.2 | Symbols: ATVPS33, VPS33 | Sec1/munc18-like (SM) proteins superfamily | chr3:20324286-20329841 REVERSE LENGTH=608""	sp|P43309|PPO MALDO Polyphenol oxidase, chloroplastic OS=Malus domestica OX=3750 PE=1 SV=1""	1553	102.476	91.6254	154.566	145.928	122.143	94.8629	389.343	0.754871	497.543	634.758	364.678	737.497	719.237	51.1084
TRINITY_DN9480_c1_g1_i3	AT1G01780.1 | Symbols: | GATA type zinc finger transcription factor family protein | chr1:282919-284082 FORWARD LENGTH=205	sp|Q1ECF5|PLI2B ARATH LIM domain-containing protein PLIM2b OS=Arabidopsis thaliana OX=3702 GN=PLIM2B PE=1 SV=1	903	263.874	552.569	376.664	555.603	570.012	579.807	104.001	66.1224	45.2636	680.924	69.9512	96.2593	85.0016	0
TRINITY_DN4658_c0_g2_i1	AT5G56030.1 | Symbols: HSP81-2, ERD8, HSP90.2, AtHsp90.2 | heat shock protein 81-2 | chr5:22686923-22689433 FORWARD LENGTH=699""	sp|P36181|HSP80 SOLLC Heat shock cognate protein 80 OS=Solanum lycopersicum OX=4081 GN=HSC80 PE=2 SV=1	877	226.366	217.231	212.092	268.545	303.338	308.496	505.35	131.232	327.432	262.769	461.419	384.611	430.465	247.599
TRINITY_DN1074_c0_g1_i3	AT3G05610.1 | Symbols: | Plant invertase/pectin methylesterase inhibitor superfamily | chr3:1625876-1627976 REVERSE LENGTH=669	sp|Q42920|PME MEDSA Pectinesterase/pectinesterase inhibitor OS=Medicago sativa OX=3879 PE=2 SV=1	2298	234.485	526.52	327.015	505.584	528.974	520.589	101.648	94.295	32.6635	662.992	89.5882	239.47	173.148	0
TRINITY_DN8445_c0_g1_i1	AT1G02500.2 | Symbols: SAM1, SAM-1, MAT1, AtSAM1 | S-adenosylmethionine synthetase 1 | chr1:519037-520218 FORWARD LENGTH=393""	sp|A4ULF8|METK MEDSF S-adenosylmethionine synthase OS=Medicago sativa subsp. falcata OX=3878 GN=SAMS PE=2 SV=1	1087	193.379	199.973	199.808	174.183	232.702	170.397	473.212	168.071	277.835	521.454	426.005	475.817	501.501	338.815
TRINITY_DN4447_c2_g1_i14	AT1G02780.1 | Symbols: emb2386 | Ribosomal protein L19e family protein | chr1:608120-609391 REVERSE LENGTH=214	sp|Q9SRX2|RL191 ARATH 60S ribosomal protein L19-1 OS=Arabidopsis thaliana OX=3702 GN=RPL19A PE=2 SV=1	978	180.724	161.127	181.53	156.291	174.264	162.49	471.656	229.381	337.09	315.646	586.819	526.226	526.461	332.435
TRINITY_DN1910_c1_g1_i1	AT5G13930.1 | Symbols: CHS, TT4, ATCHS | Chalcone and stilbene synthase family protein | chr5:4488762-4490035 FORWARD LENGTH=395""	sp|P23569|CHSY PUEML Chalcone synthase OS=Pueraria montana var. lobata OX=3893 GN=CHS PE=2 SV=1	474	96.1704	43.8076	53.8601	35.7521	42.7122	41.3829	526.164	200.72	369.541	372.462	684.325	726.8	809.351	24.372
TRINITY_DN1910_c1_g2_i1	AT5G13930.1 | Symbols: CHS, TT4, ATCHS | Chalcone and stilbene synthase family protein | chr5:4488762-4490035 FORWARD LENGTH=395""	sp|P23569|CHSY PUEML Chalcone synthase OS=Pueraria montana var. lobata OX=3893 GN=CHS PE=2 SV=1	1249	91.2931	38.6563	58.9772	42.3774	43.7252	37.475	538.124	165.985	370.612	379.019	684.075	738.288	814.435	22.1074
TRINITY_DN5682_c0_g2_i1	AT1G22710.1 | Symbols: SUC2, SUT1, ATSUC2 | sucrose-proton symporter 2 | chr1:8030911-8032970 REVERSE LENGTH=512""	sp|Q03411|SUT SPIOL Sucrose transport protein OS=Spinacia oleracea OX=3562 PE=2 SV=1	2062	391.707	503.276	406.485	542.335	572.247	529.045	197.916	219.031	124.491	187.551	69.9941	132.017	121.876	206.492
TRINITY_DN22612_c0_g1_i1	AT4G14716.1 | Symbols: ATARD1, ARD1 | acireductone dioxygenase 1 | chr4:8430484-8431867 REVERSE LENGTH=192""	sp|Q8GXE2|MTND2 ARATH Acireductone dioxygenase 2 OS=Arabidopsis thaliana OX=3702 GN=ARD2 PE=1 SV=1	303	435.568	348.707	318.944	329.04	324.546	309.278	296.199	383.208	300.213	237.698	200.736	275.052	237.842	241.71
TRINITY_DN42347_c0_g1_i3	NA	NA	208	254.994	475.409	378.585	494.33	444.887	372.426	308.856	13.8054	81.6109	388.631	268.097	232.237	258.089	15.0246
TRINITY_DN20403_c0_g2_i6	AT1G10630.1 | Symbols: ATARFA1F, ARFA1F | ADP-ribosylation factor A1F | chr1:3513189-3514230 REVERSE LENGTH=181""	sp|O48920|ARF VIGUN ADP-ribosylation factor OS=Vigna unguiculata OX=3917 GN=ARF PE=2 SV=3	1188	191.058	162.19	158.064	190.213	214.183	160.976	451.545	306.72	163.697	491.947	431.13	538.987	501.248	519.587
TRINITY_DN8651_c0_g1_i5	AT5G27700.1 | Symbols: | Ribosomal protein S21e | chr5:9807541-9808048 REVERSE LENGTH=82	sp|Q3E902|RS212 ARATH 40S ribosomal protein S21-2 OS=Arabidopsis thaliana OX=3702 GN=RPS21C PE=1 SV=2	744	167.335	130.756	152.865	153.236	158.808	145.894	422.706	146.636	331.959	391.864	589.839	582.531	586.213	377.128
TRINITY_DN6036_c0_g2_i4	AT4G05050.4 | Symbols: UBQ11 | ubiquitin 11 | chr4:2588271-2588960 REVERSE LENGTH=153	sp|P0CG83|UBIQP HORVU Polyubiquitin (Fragment) OS=Hordeum vulgare OX=4513 PE=2 SV=1	496	320.035	309.982	367.964	501.319	456.179	445.225	236.78	434.111	165.997	169.025	176.61	179.388	181.571	268.078
TRINITY_DN1923_c1_g1_i4	AT3G12110.1 | Symbols: ACT11 | actin-11 | chr3:3858116-3859609 FORWARD LENGTH=377	sp|P30173|ACT13 SOLTU Actin-101 OS=Solanum tuberosum OX=4113 GN=AC101 PE=3 SV=1	1862	371.873	356.109	326.262	379.37	408.375	344.207	310.029	139.348	265.968	215.1	281.486	272.149	270.425	204.857
TRINITY_DN11799_c0_g1_i3	AT2G34480.1 | Symbols: | Ribosomal protein L18ae/LX family protein | chr2:14532916-14534161 REVERSE LENGTH=178	sp|Q9ATF5|RL18A CASSA 60S ribosomal protein L18a OS=Castanea sativa OX=21020 GN=RPL18A PE=2 SV=1	1074	209.899	155.87	196.842	188.952	197.329	181.6	394.677	105.145	404.05	286.942	558.423	537.947	518.024	262.501
TRINITY_DN17397_c0_g1_i20	AT3G24100.1 | Symbols: | Uncharacterised protein family SERF | chr3:8703373-8704045 FORWARD LENGTH=69	NA	975	372.679	414.557	365.403	412.313	403.315	332.66	247.751	262.202	199.985	281.277	197.368	222.924	219.822	164.598
TRINITY_DN6324_c0_g1_i4	AT5G58060.1 | Symbols: YKT61, ATYKT61, ATGP1 | SNARE-like superfamily protein | chr5:23498277-23500128 FORWARD LENGTH=199""	sp|Q9ZRD6|YKT61 ARATH VAMP-like protein YKT61 OS=Arabidopsis thaliana OX=3702 GN=YKT61 PE=1 SV=1	1305	326.724	311.345	308.441	323.828	326.442	285.576	306.659	368.37	183.637	292.907	290.566	292.238	314.153	274.196
TRINITY_DN3900_c3_g1_i1	AT5G02500.1 | Symbols: HSC70-1, HSP70-1, AT-HSC70-1, HSC70 | heat shock cognate protein 70-1 | chr5:554055-556334 REVERSE LENGTH=651""	sp|P09189|HSP7C PETHY Heat shock cognate 70 kDa protein OS=Petunia hybrida OX=4102 GN=HSP70 PE=2 SV=1	2088	298.965	239.644	246.229	258.832	291.93	285.069	389.065	99.5512	266.695	305.11	327.756	434.295	478.204	115.423
TRINITY_DN6835_c0_g1_i17	AT5G24580.2 | Symbols: | Heavy metal transport/detoxification superfamily protein | chr5:8410394-8412087 REVERSE LENGTH=318	sp|Q9FLU5|HIP9 ARATH Heavy metal-associated isoprenylated plant protein 9 OS=Arabidopsis thaliana OX=3702 GN=HIPP09 PE=2 SV=1	2037	324.417	386.871	199.784	227.486	526.508	399.465	293.038	0.217612	8.94166	384.956	177.117	520.99	469.413	8.21561
TRINITY_DN4523_c0_g3_i1	AT3G43810.1 | Symbols: CAM7 | calmodulin 7 | chr3:15664619-15666355 REVERSE LENGTH=149	sp|P93171|CALM HELAN Calmodulin OS=Helianthus annuus OX=4232 GN=CAM PE=2 SV=3	290	223.059	222.833	187.813	179.053	228.472	224.579	391.412	175.502	212.967	574.897	380.896	446.127	463.001	108.694
TRINITY_DN28011_c0_g1_i5	AT1G78850.1 | Symbols: | D-mannose binding lectin protein with Apple-like carbohydrate-binding domain | chr1:29642072-29643397 REVERSE LENGTH=441	sp|Q9ZVA4|EP1L3 ARATH EP1-like glycoprotein 3 OS=Arabidopsis thaliana OX=3702 GN=At1g78850 PE=1 SV=1	2391	156.52	28.2665	175.671	41.862	34.4671	62.0633	74.3743	2302.29	1005.78	2.66916	0.355078	8.11168	0.850644	2.33742
TRINITY_DN6969_c0_g1_i2	AT5G15410.2 | Symbols: DND1, ATCNGC2, CNGC2 | Cyclic nucleotide-regulated ion channel family protein | chr5:5003460-5006512 REVERSE LENGTH=725""	sp|O65718|CNGC2 ARATH Cyclic nucleotide-gated ion channel 2 OS=Arabidopsis thaliana OX=3702 GN=CNGC2 PE=1 SV=1	359	426.765	396.895	403.772	506.758	381.36	391.791	191.034	285.569	294.759	98.582	99.663	196.272	219.744	66.084
TRINITY_DN14879_c0_g2_i10	AT1G56070.1 | Symbols: LOS1 | Ribosomal protein S5/Elongation factor G/III/V family protein | chr1:20968245-20971077 REVERSE LENGTH=843	sp|Q9ASR1|EF2 ARATH Elongation factor 2 OS=Arabidopsis thaliana OX=3702 GN=LOS1 PE=1 SV=1	3219	252.481	220.734	214.911	205.903	226.117	203.575	342.317	178.496	374.372	326.071	435.052	459.614	451.674	335.629
TRINITY_DN5035_c2_g1_i2	NA	sp|Q9M3J5|TI214 SPIOL Protein TIC 214 OS=Spinacia oleracea OX=3562 GN=TIC214 PE=3 SV=2	375	438.418	521.856	409.802	499.473	506.571	394.215	214.68	10.2233	119.277	204.787	229.526	136.338	195.309	29.6909
TRINITY_DN4212_c1_g1_i1	AT5G11420.1 | Symbols: | Protein of unknown function, DUF642 | chr5:3644655-3646991 FORWARD LENGTH=366""	sp|Q94F20|DGR2 ARATH Protein DUF642 L-GALACTONO-1,4-LACTONE-RESPONSIVE GENE 2 OS=Arabidopsis thaliana OX=3702 GN=DGR2 PE=2 SV=1""	1547	74.9266	42.7265	103.523	63.2393	92.0667	42.52	653.94	5.09867	66.0279	1305.84	389.187	491.677	543.383	0.0587921
TRINITY_DN439_c1_g1_i15	NA	NA	355	476.781	473.286	335.655	426.82	387.768	283.664	219.51	214.546	290.9	270.638	125.871	185.45	171.813	61.4618
TRINITY_DN5072_c1_g1_i6	NA	sp|A3BF39|HMA2 ORYSJ Cadmium/zinc-transporting ATPase HMA2 OS=Oryza sativa subsp. japonica OX=39947 GN=HMA2 PE=1 SV=1	918	0	0	0	0	0	0	1914.87	0.214225	0	0.123821	1940.15	0	6.27138	0
TRINITY_DN15313_c0_g1_i8	AT4G39090.1 | Symbols: RD19, RD19A | Papain family cysteine protease | chr4:18215826-18217326 REVERSE LENGTH=368""	sp|P25804|CYSP PEA Cysteine proteinase 15A OS=Pisum sativum OX=3888 PE=2 SV=1	2036	409.677	421.616	357.827	371.836	390.934	349.73	231.594	277.539	206.244	275.787	230.228	167.305	170.567	158.589
TRINITY_DN18238_c2_g1_i1	AT3G51030.1 | Symbols: ATTRX1, ATTRX H1, TRX1 | thioredoxin H-type 1 | chr3:18951123-18951955 REVERSE LENGTH=114""	sp|Q43636|TRXH RICCO Thioredoxin H-type OS=Ricinus communis OX=3988 PE=3 SV=1	974	370.74	176.932	290.501	226	162.371	234.606	179.987	947.625	721.873	123.484	166.233	130.024	129.003	89.4279
TRINITY_DN51107_c0_g1_i1	AT3G23820.1 | Symbols: GAE6 | UDP-D-glucuronate 4-epimerase 6 | chr3:8603645-8605027 FORWARD LENGTH=460	sp|Q9LIS3|GAE6 ARATH UDP-glucuronate 4-epimerase 6 OS=Arabidopsis thaliana OX=3702 GN=GAE6 PE=1 SV=1	2776	295.93	432.746	403.722	424.563	427.596	356.607	301.68	65.8705	125.663	489.786	153.439	183.138	183.135	77.4168
TRINITY_DN648_c1_g1_i1	AT4G04720.1 | Symbols: CPK21 | calcium-dependent protein kinase 21 | chr4:2394817-2397631 REVERSE LENGTH=531	sp|Q9ZSA2|CDPKL ARATH Calcium-dependent protein kinase 21 OS=Arabidopsis thaliana OX=3702 GN=CPK21 PE=1 SV=1	457	497.854	552.001	431.184	605.591	684.856	611.564	126.203	31.7539	125.028	115.532	23.2651	15.2889	23.1773	140.563
TRINITY_DN26864_c0_g1_i1	AT4G15470.1 | Symbols: | Bax inhibitor-1 family protein | chr4:8843661-8845505 FORWARD LENGTH=256	sp|Q94A20|LFG5 ARATH BI1-like protein OS=Arabidopsis thaliana OX=3702 GN=LFG5 PE=2 SV=1	1484	442.094	442.699	359.46	398.453	418.853	353.389	201.369	155.681	165.145	275.734	187.969	220.634	220.517	61.719
TRINITY_DN2981_c0_g1_i5	AT3G05500.1 | Symbols: | Rubber elongation factor protein (REF) | chr3:1593540-1594802 FORWARD LENGTH=246	sp|Q41112|SRP PHAVU Stress-related protein OS=Phaseolus vulgaris OX=3885 GN=SRP PE=2 SV=1	1232	416.335	434.626	415.354	441.15	477.304	427.672	196.288	269.36	267.846	147.319	106.558	125.773	115.451	97.3682
TRINITY_DN4023_c0_g1_i1	AT3G18830.1 | Symbols: ATPLT5, PMT5, ATPMT5 | polyol/monosaccharide transporter 5 | chr3:6489000-6491209 REVERSE LENGTH=539""	sp|Q8VZ80|PLT5 ARATH Polyol transporter 5 OS=Arabidopsis thaliana OX=3702 GN=PLT5 PE=1 SV=2	1533	591.561	606.081	371.644	590.793	478.121	411.393	150.968	161.383	97.1903	88.9119	136.412	75.5088	81.0295	30.4391
TRINITY_DN5652_c1_g1_i3	AT1G78660.2 | Symbols: ATGGH1, GGH1 | gamma-glutamyl hydrolase 1 | chr1:29586014-29588117 FORWARD LENGTH=347""	sp|P93164|GGH SOYBN Gamma-glutamyl hydrolase OS=Glycine max OX=3847 PE=2 SV=1	931	5.84693	5.04066	25.1676	17.7557	10.4323	6.68553	1004.55	13.8572	31.4411	183.46	1229.74	500.218	806.671	75.7055
TRINITY_DN9937_c2_g1_i15	AT1G19397.1 | Symbols: | unknown protein; Has 30201 Blast hits to 17322 proteins in 780 species: Archae - 12; Bacteria - 1396; Metazoa - 17338; Fungi - 3422; Plants - 5037; Viruses - 0; Other Eukaryotes - 2996 (source: NCBI BLink). | chr1:6711040-6711336 FORWARD LENGTH=98	sp|Q6L3X3|R1B8 SOLDE Putative late blight resistance protein homolog R1B-8 OS=Solanum demissum OX=50514 GN=R1B-8 PE=5 SV=1	2579	387.105	358.363	291.891	316.995	346.708	253.972	344.436	247.665	140.366	296.063	342.152	257.138	257.801	262.997
TRINITY_DN4307_c1_g1_i8	AT2G19860.2 | Symbols: ATHXK2, HXK2 | hexokinase 2 | chr2:8571949-8573762 FORWARD LENGTH=393""	sp|P93834|HXK2 ARATH Hexokinase-2 OS=Arabidopsis thaliana OX=3702 GN=HXK2 PE=1 SV=1	384	509.412	588.092	446.833	536.021	606.245	434.501	157.982	41.5172	52.3334	184.469	76.915	115.113	84.8428	30.0073
TRINITY_DN19391_c0_g1_i1	AT1G78680.2 | Symbols: GGH2 | gamma-glutamyl hydrolase 2 | chr1:29593933-29595968 FORWARD LENGTH=333	sp|P93164|GGH SOYBN Gamma-glutamyl hydrolase OS=Glycine max OX=3847 PE=2 SV=1	556	5.83914	6.48304	17.1882	16.7557	9.95858	6.69112	1094.08	18.1731	25.8099	173.821	1186.85	470.075	778.894	77.5561
TRINITY_DN5695_c0_g1_i3	AT5G15410.2 | Symbols: DND1, ATCNGC2, CNGC2 | Cyclic nucleotide-regulated ion channel family protein | chr5:5003460-5006512 REVERSE LENGTH=725""	sp|O65718|CNGC2 ARATH Cyclic nucleotide-gated ion channel 2 OS=Arabidopsis thaliana OX=3702 GN=CNGC2 PE=1 SV=1	1062	406.381	349.618	388.719	442.392	343.833	380.828	169.025	371.718	339.952	82.0824	114.143	203.827	215.581	48.5901
TRINITY_DN7359_c0_g1_i1	AT5G28010.1 | Symbols: | Polyketide cyclase/dehydrase and lipid transport superfamily protein | chr5:10024813-10025382 FORWARD LENGTH=166	sp|Q9SSK5|MLP43 ARATH MLP-like protein 43 OS=Arabidopsis thaliana OX=3702 GN=MLP43 PE=1 SV=1	561	216.977	336.898	493.162	625.469	656.691	372.944	251.144	1.22343	27.6371	301.674	66.5981	237.202	217.365	0
TRINITY_DN6036_c1_g1_i13	AT4G05050.4 | Symbols: UBQ11 | ubiquitin 11 | chr4:2588271-2588960 REVERSE LENGTH=153	sp|P0CG83|UBIQP HORVU Polyubiquitin (Fragment) OS=Hordeum vulgare OX=4513 PE=2 SV=1	609	532.15	392.296	459.656	519.564	472.204	371.693	133.275	161.078	238.742	150.693	108.587	112.151	147.931	46.0933
TRINITY_DN31487_c0_g1_i2	AT1G07930.2 | Symbols: | GTP binding Elongation factor Tu family protein | chr1:2459014-2460458 FORWARD LENGTH=372	sp|O64937|EF1A ORYSJ Elongation factor 1-alpha OS=Oryza sativa subsp. japonica OX=39947 GN=REFA4 PE=2 SV=2	302	216.946	215.466	205.14	195.794	262.032	217.282	346.539	109.669	324.376	258.598	435.421	478.397	522.813	163.965
TRINITY_DN1292_c0_g2_i1	AT5G33370.1 | Symbols: | GDSL-like Lipase/Acylhydrolase superfamily protein | chr5:12602773-12604670 REVERSE LENGTH=366	sp|Q8LB81|GDL79 ARATH GDSL esterase/lipase At5g33370 OS=Arabidopsis thaliana OX=3702 GN=At5g33370 PE=2 SV=1	1312	0	0	0	0	0	0	628.437	0	0.0693442	344.308	1126.05	758.04	922.84	0
TRINITY_DN20365_c0_g1_i2	AT2G42590.2 | Symbols: GRF9, GF14 MU | general regulatory factor 9 | chr2:17732118-17733775 REVERSE LENGTH=262""	sp|Q96453|1433D SOYBN 14-3-3-like protein D OS=Glycine max OX=3847 GN=GF14D PE=2 SV=1	1557	350.687	343.578	343.727	354.631	336.652	289.938	252.616	289.982	324.76	202.325	248.274	216.582	217.876	190.302
TRINITY_DN1292_c0_g2_i15	AT5G33370.1 | Symbols: | GDSL-like Lipase/Acylhydrolase superfamily protein | chr5:12602773-12604670 REVERSE LENGTH=366	sp|Q8LB81|GDL79 ARATH GDSL esterase/lipase At5g33370 OS=Arabidopsis thaliana OX=3702 GN=At5g33370 PE=2 SV=1	1717	1.22071	3.65397	1.10571	2.12947	2.54645	1.56941	515.191	0.0819167	0	1036.92	619.694	731.601	846.306	0
TRINITY_DN3914_c3_g2_i1	AT4G14030.2 | Symbols: SBP1 | selenium-binding protein 1 | chr4:8098121-8100165 REVERSE LENGTH=490	sp|O23264|SEBP1 ARATH Selenium-binding protein 1 OS=Arabidopsis thaliana OX=3702 GN=SBP1 PE=1 SV=1	1949	208.404	112.751	218.611	115.932	85.5664	116.635	193.026	1653.41	435.207	145.545	150.989	157.045	163.114	153.383
TRINITY_DN5080_c0_g1_i1	AT2G19380.1 | Symbols: | RNA recognition motif (RRM)-containing protein | chr2:8383856-8386604 FORWARD LENGTH=613	sp|O64571|UBA1C ARATH UBP1-associated proteins 1C OS=Arabidopsis thaliana OX=3702 GN=UBA1C PE=3 SV=2	832	68.0063	75.3764	129.335	97.6618	87.8695	67.773	564.437	227.386	150.001	524.281	480.604	655.262	625.617	40.6566
TRINITY_DN2287_c1_g1_i9	AT1G55020.1 | Symbols: LOX1, ATLOX1 | lipoxygenase 1 | chr1:20525798-20530143 FORWARD LENGTH=859""	sp|P38417|LOX4 SOYBN Linoleate 9S-lipoxygenase-4 OS=Glycine max OX=3847 GN=LOX1.5 PE=1 SV=1	2062	182.302	188.925	457.297	246.69	210.698	185.853	435.009	2.0177	251.956	414.152	267.481	437.66	472.782	1.09215e-06
TRINITY_DN21252_c0_g1_i2	AT3G08590.2 | Symbols: | Phosphoglycerate mutase, 2,3-bisphosphoglycerate-independent | chr3:2608683-2611237 REVERSE LENGTH=560""	sp|Q42908|PMGI MESCR 2,3-bisphosphoglycerate-independent phosphoglycerate mutase OS=Mesembryanthemum crystallinum OX=3544 GN=PGM1 PE=2 SV=1""	2200	245.539	275.333	238.32	233.746	286.096	236.671	307.131	219.379	129.28	440.219	330.467	417.771	391.416	92.8171
TRINITY_DN8461_c0_g1_i1	AT2G18960.1 | Symbols: AHA1, PMA, OST2, HA1 | H(+)-ATPase 1 | chr2:8221858-8227268 FORWARD LENGTH=949""	sp|P20649|PMA1 ARATH ATPase 1, plasma membrane-type OS=Arabidopsis thaliana OX=3702 GN=AHA1 PE=1 SV=3""	323	443.35	456.834	391.777	404.27	521.628	421.268	171.827	123.095	100.117	107.788	87.1911	268.553	253.077	68.7983
TRINITY_DN7353_c0_g1_i6	AT3G16370.1 | Symbols: | GDSL-like Lipase/Acylhydrolase superfamily protein | chr3:5556928-5558351 FORWARD LENGTH=353	sp|Q9LU14|APG2 ARATH GDSL esterase/lipase APG OS=Arabidopsis thaliana OX=3702 GN=APG PE=2 SV=1	1340	441.702	505.055	454.072	536.41	518.056	398.271	153.468	5.50467	61.3674	280.607	123.04	128.192	134.295	33.7517
TRINITY_DN8253_c1_g1_i2	AT4G32940.1 | Symbols: GAMMA-VPE, GAMMAVPE | gamma vacuolar processing enzyme | chr4:15900557-15903161 REVERSE LENGTH=494""	sp|P49044|VPE VICSA Vacuolar-processing enzyme OS=Vicia sativa OX=3908 PE=1 SV=1	1034	316.819	200.806	222.776	146.85	110.591	178.577	90.0769	1929.75	393.442	56.6896	16.8447	37.6537	25.0389	117.432
TRINITY_DN23378_c0_g1_i43	AT2G36530.1 | Symbols: LOS2, ENO2 | Enolase | chr2:15321081-15323786 REVERSE LENGTH=444""	sp|P42896|ENO RICCO Enolase OS=Ricinus communis OX=3988 PE=2 SV=1	2280	228.723	136.822	120.261	121.685	144.53	140.208	355.514	75.2661	201.66	444.767	404.934	649.361	701.953	109.028
TRINITY_DN13050_c0_g1_i21	AT1G66200.1 | Symbols: ATGSR2, GSR2, GLN1;2 | glutamine synthase clone F11 | chr1:24655520-24657520 REVERSE LENGTH=356""	sp|P32289|GLNA VIGAC Glutamine synthetase nodule isozyme OS=Vigna aconitifolia OX=3918 PE=2 SV=1	1703	176.167	163.448	105.208	121.152	133.039	127.901	381.668	298.183	337.611	428.333	531.287	439.504	469.259	116.976
TRINITY_DN6110_c1_g1_i1	AT2G34430.1 | Symbols: LHB1B1, LHCB1.4 | light-harvesting chlorophyll-protein complex II subunit B1 | chr2:14524818-14525618 FORWARD LENGTH=266""	sp|P08222|CB22 CUCSA Chlorophyll a-b binding protein of LHCII type 1 (Fragment) OS=Cucumis sativus OX=3659 PE=2 SV=1	257	148.715	166.218	210.946	267.303	217.623	222.62	480.622	258.465	366.284	296.01	475.568	276.287	319.678	4408.06
TRINITY_DN5595_c0_g1_i3	AT3G22400.1 | Symbols: LOX5 | PLAT/LH2 domain-containing lipoxygenase family protein | chr3:7927011-7931167 FORWARD LENGTH=886	sp|P38417|LOX4 SOYBN Linoleate 9S-lipoxygenase-4 OS=Glycine max OX=3847 GN=LOX1.5 PE=1 SV=1	1743	24.997	22.4535	92.1253	66	38.3105	19.0739	621.659	86.8836	238.099	285.728	677.399	715.274	792.704	99.0784
TRINITY_DN19828_c0_g1_i11	AT5G46030.1 | Symbols: | unknown protein; CONTAINS InterPro DOMAIN/s: Protein of unknown function DUF701, zinc-binding putative (InterPro:IPR007808); Has 30201 Blast hits to 17322 proteins in 780 species: Archae - 12; Bacteria - 1396; Metazoa - 17338; Fungi - 3422; Plants - 5037; Viruses - 0; Other Eukaryotes - 2996 (source: NCBI BLink). | chr5:18670531-18671138 FORWARD LENGTH=120""	sp|Q8LHP0|ELOF1 ORYSJ Transcription elongation factor 1 homolog OS=Oryza sativa subsp. japonica OX=39947 GN=Os07g0631100 PE=3 SV=1	864	317.99	268.976	268.219	312.376	315.547	258.886	287.363	264.419	248.044	260.752	304.535	298.359	271.939	223.897
TRINITY_DN15493_c0_g2_i3	AT5G61310.4 | Symbols: | Cytochrome c oxidase subunit Vc family protein | chr5:24653543-24653737 REVERSE LENGTH=64	sp|Q9SXX7|COX5C ORYSJ Cytochrome c oxidase subunit 5C OS=Oryza sativa subsp. japonica OX=39947 GN=COX5C PE=3 SV=3	681	309.606	286.177	277.712	295.942	284.851	258.656	266.074	235.768	210.926	361.758	297.63	282.819	309.352	97.5045
TRINITY_DN970_c0_g1_i11	AT2G23090.1 | Symbols: | Uncharacterised protein family SERF | chr2:9829657-9830274 REVERSE LENGTH=78	sp|O64818|Y2309 ARATH Uncharacterized protein At2g23090 OS=Arabidopsis thaliana OX=3702 GN=At2g23090 PE=1 SV=1	1093	259.478	235.185	228.374	256.575	261.366	220.546	342.107	260.151	180.252	280.066	349.412	407.472	389.194	380.088
TRINITY_DN9372_c0_g1_i4	AT1G26355.1 | Symbols: SP1L1 | SPIRAL1-like1 | chr1:9117950-9118611 REVERSE LENGTH=113	sp|B3H4F1|SP1L1 ARATH Protein SPIRAL1-like 1 OS=Arabidopsis thaliana OX=3702 GN=SP1L1 PE=2 SV=1	1124	178.759	225.639	225.446	291.32	310.915	211.851	360.228	37.4241	141.783	448.057	442.482	382.809	408.832	99.5373
TRINITY_DN6356_c0_g2_i1	AT2G26450.1 | Symbols: | Plant invertase/pectin methylesterase inhibitor superfamily | chr2:11251279-11253446 FORWARD LENGTH=614	sp|Q7Y201|PME13 ARATH Probable pectinesterase/pectinesterase inhibitor 13 OS=Arabidopsis thaliana OX=3702 GN=PME13 PE=2 SV=2	2288	257.742	536.276	341.428	527.468	555.872	550.115	87.6117	40.188	48.0315	560.691	33.432	63.2764	52.2751	0.0765615
TRINITY_DN1930_c4_g3_i2	AT5G02500.1 | Symbols: HSC70-1, HSP70-1, AT-HSC70-1, HSC70 | heat shock cognate protein 70-1 | chr5:554055-556334 REVERSE LENGTH=651""	sp|P09189|HSP7C PETHY Heat shock cognate 70 kDa protein OS=Petunia hybrida OX=4102 GN=HSP70 PE=2 SV=1	513	451.452	307.282	271.672	293.537	391.272	421.235	238.461	119.658	528.672	159.627	127.748	164.19	177.13	42.7383
TRINITY_DN14537_c0_g1_i1	AT5G12140.1 | Symbols: ATCYS1, CYS1 | cystatin-1 | chr5:3923295-3923936 REVERSE LENGTH=101""	sp|P25973|CYT SOYBN Cystatin (Fragment) OS=Glycine max OX=3847 PE=1 SV=1	260	73.4375	89.1167	100.105	151.794	168.695	147.367	658.068	62.7687	276.916	491.05	591.356	386.915	442.178	28.6405
TRINITY_DN8187_c0_g2_i2	AT2G40610.1 | Symbols: ATEXPA8, EXP8, ATEXP8, ATHEXP ALPHA 1.11, EXPA8 | expansin A8 | chr2:16949121-16950472 REVERSE LENGTH=253""	sp|Q0DHB7|EXPA4 ORYSJ Expansin-A4 OS=Oryza sativa subsp. japonica OX=39947 GN=EXPA4 PE=2 SV=1	728	246.857	271.519	294.715	285.102	472.045	247.021	382.381	6.73578	113.129	725.787	183.722	197.522	210.147	25.9716
TRINITY_DN2921_c0_g1_i2	AT5G51260.1 | Symbols: | HAD superfamily, subfamily IIIB acid phosphatase | chr5:20832222-20833466 REVERSE LENGTH=257""	sp|P15490|VSPA SOYBN Stem 28 kDa glycoprotein OS=Glycine max OX=3847 GN=VSPA PE=2 SV=1	870	0.881222	1.89238	5.48741	6.00318	5.75811	0.672409	933.881	50.7922	14.2425	257.682	1173.09	366.133	819.249	741.025
TRINITY_DN37220_c0_g2_i1	AT1G13440.2 | Symbols: GAPC-2, GAPC2 | glyceraldehyde-3-phosphate dehydrogenase C2 | chr1:4608465-4610494 REVERSE LENGTH=310""	sp|P25858|G3PC1 ARATH Glyceraldehyde-3-phosphate dehydrogenase GAPC1, cytosolic OS=Arabidopsis thaliana OX=3702 GN=GAPC1 PE=1 SV=2""	922	198.359	241.95	164.538	214.097	247.569	199.023	357.979	139.681	207.77	419.913	454.426	393.329	393.471	275.69
TRINITY_DN56148_c0_g1_i3	AT1G56220.4 | Symbols: | Dormancy/auxin associated family protein | chr1:21043414-21044381 FORWARD LENGTH=109	sp|Q8LD26-3|DRMH3 ARATH Isoform 3 of Dormancy-associated protein homolog 3 OS=Arabidopsis thaliana OX=3702 GN=At1g56220	1127	188.943	200.296	228.415	251.761	270.176	198.24	285.227	534.428	218.918	207.554	397.421	349.701	297.081	1081.25
TRINITY_DN48516_c0_g1_i1	AT3G47340.1 | Symbols: ASN1, DIN6, AT-ASN1 | glutamine-dependent asparagine synthase 1 | chr3:17438136-17441043 REVERSE LENGTH=584""	sp|P49093|ASNS2 LOTJA Asparagine synthetase [glutamine-hydrolyzing] 2 OS=Lotus japonicus OX=34305 GN=AS2 PE=2 SV=2	696	89.7852	13.8515	233.889	48.2853	16.362	36.3556	79.8223	2808.16	180.739	34.1957	15.4153	41.0275	21.8812	0.61133
TRINITY_DN6008_c0_g2_i11	AT1G66200.1 | Symbols: ATGSR2, GSR2, GLN1;2 | glutamine synthase clone F11 | chr1:24655520-24657520 REVERSE LENGTH=356""	sp|P04771|GLNA2 PHAVU Glutamine synthetase PR-2 OS=Phaseolus vulgaris OX=3885 PE=2 SV=1	1716	449.449	345.636	376.507	382.743	358.785	315.76	203.585	334.586	248.094	274.947	93.7369	118.449	114.191	24.256
TRINITY_DN66615_c0_g1_i3	AT5G19590.1 | Symbols: | Protein of unknown function, DUF538 | chr5:6611614-6612069 REVERSE LENGTH=151""	sp|Q9M015|Y5161 ARATH Uncharacterized protein At5g01610 OS=Arabidopsis thaliana OX=3702 GN=At5g01610 PE=1 SV=1	1068	376.965	328.187	340.532	316.84	302.745	291.491	223.606	431.669	247.433	169.786	206.941	189.596	182.651	263.213
TRINITY_DN1320_c1_g1_i4	AT2G32390.1 | Symbols: ATGLR3.5, GLR3.5, GLR6 | glutamate receptor 3.5 | chr2:13748468-13751757 REVERSE LENGTH=895""	NA	1112	579.34	443.751	649.507	645.008	478.696	361.778	32.2196	71.8399	191.196	67.9408	48.0688	17.6164	15.5556	56.7401
TRINITY_DN72249_c0_g1_i1	NA	sp|A0A068Q7V0|C7916 PRUMU Phenylalanine N-monooxygenase CYP79D16 OS=Prunus mume OX=102107 GN=CYP79D16 PE=1 SV=1	372	437.234	420.237	358.72	365.267	458.542	396.964	98.3747	216.088	352.609	353.404	22.3513	63.0249	52.2761	0.389873
TRINITY_DN16652_c0_g1_i3	AT3G55440.1 | Symbols: ATCTIMC, TPI, CYTOTPI | triosephosphate isomerase | chr3:20553794-20556078 FORWARD LENGTH=254""	sp|P48495|TPIS PETHY Triosephosphate isomerase, cytosolic OS=Petunia hybrida OX=4102 GN=TPIP1 PE=2 SV=1""	1317	192.153	238.037	169.176	204.674	191.838	203.96	357.364	101.038	172.558	491.221	423.935	408.802	434.163	205.575
TRINITY_DN591_c0_g1_i3	AT5G25610.1 | Symbols: RD22, ATRD22 | BURP domain-containing protein | chr5:8914498-8916684 REVERSE LENGTH=392""	sp|P21747|EA92 VICFA Embryonic abundant protein USP92 OS=Vicia faba OX=3906 PE=2 SV=1	374	5.14413	1.79151	16.8124	38.3387	34.4252	18.1526	734.262	153.465	55.1123	317.167	902.648	532.939	773.735	0.851428
TRINITY_DN48540_c1_g1_i1	AT1G65720.1 | Symbols: | unknown protein; FUNCTIONS IN: molecular function unknown; INVOLVED IN: biological process unknown; LOCATED IN: endomembrane system; EXPRESSED IN: 24 plant structures; EXPRESSED DURING: 15 growth stages; Has 44 Blast hits to 44 proteins in 14 species: Archae - 0; Bacteria - 0; Metazoa - 0; Fungi - 0; Plants - 44; Viruses - 0; Other Eukaryotes - 0 (source: NCBI BLink). | c…	NA	1405	330.469	354.021	300.109	309.952	320.529	276.672	269.264	270.468	207.313	266.681	228.45	219.865	220.214	212.087
TRINITY_DN16652_c0_g1_i6	AT3G55440.1 | Symbols: ATCTIMC, TPI, CYTOTPI | triosephosphate isomerase | chr3:20553794-20556078 FORWARD LENGTH=254""	sp|P48495|TPIS PETHY Triosephosphate isomerase, cytosolic OS=Petunia hybrida OX=4102 GN=TPIP1 PE=2 SV=1""	1318	196.552	223.55	170.374	187.193	244.724	170.444	349.203	130.429	182.645	475.649	387.33	422.901	423.914	244.043
TRINITY_DN3979_c0_g1_i2	AT2G18050.1 | Symbols: HIS1-3 | histone H1-3 | chr2:7846095-7846670 FORWARD LENGTH=167	sp|P40267|H1 SOLPN Histone H1 OS=Solanum pennellii OX=28526 PE=2 SV=1	1312	197.739	214.992	243.815	199.858	243.134	214.582	516.393	606.765	170.171	184.118	289.006	243.373	239.915	407.236
TRINITY_DN37491_c0_g2_i1	AT5G02260.1 | Symbols: ATEXPA9, EXP9, ATEXP9, ATHEXP ALPHA 1.10, EXPA9 | expansin A9 | chr5:463224-464840 FORWARD LENGTH=258""	sp|Q9LZ99|EXPA9 ARATH Expansin-A9 OS=Arabidopsis thaliana OX=3702 GN=EXPA9 PE=2 SV=1	404	297.177	159.85	476.264	193.743	184.248	238.014	163.091	948.663	341.506	327.9	53.0357	96.8403	75.7472	7.77878
TRINITY_DN3118_c2_g1_i4	AT4G36470.1 | Symbols: | S-adenosyl-L-methionine-dependent methyltransferases superfamily protein | chr4:17215128-17216475 REVERSE LENGTH=371	sp|A4ZDG8|BSMT3 PETHY S-adenosyl-L-methionine:benzoic acid/salicylic acid carboxyl methyltransferase 3 OS=Petunia hybrida OX=4102 GN=BSMT3 PE=2 SV=1	1593	472.683	668.915	630.148	652.243	678.97	355.313	60.3674	6.05304	13.7216	3.85932	1.24605	2.30768	3.53343	2.04838
TRINITY_DN2056_c0_g1_i14	AT2G36760.1 | Symbols: UGT73C2 | UDP-glucosyl transferase 73C2 | chr2:15413042-15414532 REVERSE LENGTH=496	sp|A0A2R4LMF9|73C25 BARVU UDP-glycosyltransferase 73C25 OS=Barbarea vulgaris OX=50459 GN=UGT73C25 PE=2 SV=1	2389	614.948	634.674	501.921	606.916	494.344	411.934	28.7298	124.724	86.3928	19.3433	0.902461	10.6352	4.83757	0
TRINITY_DN696_c0_g1_i4	AT1G68570.1 | Symbols: | Major facilitator superfamily protein | chr1:25746811-25750110 FORWARD LENGTH=596	sp|Q9SX20|PTR18 ARATH Protein NRT1/ PTR FAMILY 3.1 OS=Arabidopsis thaliana OX=3702 GN=NPF3.1 PE=2 SV=1	2261	398.223	343.296	480.817	360.169	322.338	328.777	115.272	616.355	263.219	92.8003	58.2528	88.901	67.5776	115.845
TRINITY_DN8975_c2_g1_i1	AT5G15410.2 | Symbols: DND1, ATCNGC2, CNGC2 | Cyclic nucleotide-regulated ion channel family protein | chr5:5003460-5006512 REVERSE LENGTH=725""	sp|O65718|CNGC2 ARATH Cyclic nucleotide-gated ion channel 2 OS=Arabidopsis thaliana OX=3702 GN=CNGC2 PE=1 SV=1	279	383.192	321.83	382.092	399.425	312.328	385.621	173.081	291.397	281.475	95.8955	115.23	189.938	203.561	59.9776
TRINITY_DN2068_c0_g1_i1	AT4G16420.1 | Symbols: ADA2B, PRZ1 | homolog of yeast ADA2 2B | chr4:9262805-9265775 REVERSE LENGTH=487""	sp|Q9ATB4|TAD2B ARATH Transcriptional adapter ADA2b OS=Arabidopsis thaliana OX=3702 GN=ADA2B PE=1 SV=1	828	166.36	310.611	291.131	395.519	337.465	281.438	405.711	1.82515	487.266	155.053	351.045	174.433	176.575	2.32673
TRINITY_DN5599_c0_g1_i16	AT1G02205.2 | Symbols: CER1 | Fatty acid hydroxylase superfamily | chr1:418818-422154 FORWARD LENGTH=625	sp|F4HVY0|CER1 ARATH Very-long-chain aldehyde decarbonylase CER1 OS=Arabidopsis thaliana OX=3702 GN=CER1 PE=1 SV=1	2790	380.162	385.295	435.696	491.082	407.887	341.126	185.244	38.2974	96.8221	270.713	136.834	182.447	175.952	17.1758
TRINITY_DN15313_c0_g1_i21	AT4G16190.1 | Symbols: | Papain family cysteine protease | chr4:9171512-9172877 FORWARD LENGTH=373	sp|P25804|CYSP PEA Cysteine proteinase 15A OS=Pisum sativum OX=3888 PE=2 SV=1	413	404.61	389.856	366.751	378.069	341.119	333.491	212.448	220.395	159.05	244.039	195.941	138.198	142.127	107.792
TRINITY_DN3032_c0_g1_i17	AT3G47340.1 | Symbols: ASN1, DIN6, AT-ASN1 | glutamine-dependent asparagine synthase 1 | chr3:17438136-17441043 REVERSE LENGTH=584""	sp|P19252|ASNS2 PEA Asparagine synthetase, root [glutamine-hydrolyzing] OS=Pisum sativum OX=3888 GN=AS2 PE=2 SV=3""	1084	97.5997	14.8338	263.145	60.6597	24.3116	41.6304	90.7778	2581.04	214.224	36.8626	20.2705	46.5496	28.0174	1.38685
TRINITY_DN4387_c0_g1_i18	AT5G03850.1 | Symbols: | Nucleic acid-binding, OB-fold-like protein | chr5:1028542-1028736 REVERSE LENGTH=64""	sp|P46302|RS28 MAIZE 40S ribosomal protein S28 OS=Zea mays OX=4577 GN=RPS28 PE=3 SV=1	530	213.236	153.271	187.004	188.602	193.969	182.047	313.613	148.739	361.013	248.213	426.662	461.371	435.431	191.548
TRINITY_DN4520_c0_g2_i2	AT3G12490.2 | Symbols: ATCYSB, ATCYS6, CYSB | cystatin B | chr3:3960523-3961876 REVERSE LENGTH=234""	sp|Q0JNR2|CYT12 ORYSJ Cysteine proteinase inhibitor 12 OS=Oryza sativa subsp. japonica OX=39947 GN=Os01g0270100 PE=2 SV=1	1269	362.176	297.188	280.145	289.641	301.587	283.017	251.763	368.436	280.666	192.858	224.684	194.075	185.92	287.46
TRINITY_DN13191_c0_g2_i6	AT5G12250.1 | Symbols: TUB6 | beta-6 tubulin | chr5:3961317-3962971 REVERSE LENGTH=449	sp|P29514|TBB6 ARATH Tubulin beta-6 chain OS=Arabidopsis thaliana OX=3702 GN=TUBB6 PE=2 SV=1	1168	110.325	231.41	161.082	228.362	293.301	175.696	420.809	23.0766	109.45	496.112	453.774	418.958	382.077	247.438
TRINITY_DN1006_c0_g1_i1	NA	NA	730	269.047	567.628	349.137	569.753	528.622	541.867	68.8811	26.2773	46.7261	526.065	0	0.827608	0.152371	0.287303
TRINITY_DN25008_c0_g1_i2	AT3G12580.1 | Symbols: HSP70, ATHSP70 | heat shock protein 70 | chr3:3991487-3993689 REVERSE LENGTH=650""	sp|P27322|HSP72 SOLLC Heat shock cognate 70 kDa protein 2 OS=Solanum lycopersicum OX=4081 GN=HSC-2 PE=2 SV=1	2358	303.825	265.768	255.328	354.513	352.952	388.51	360.789	194.014	308.483	150.858	194.203	175.049	177.824	157.256
TRINITY_DN10945_c1_g1_i1	AT3G03150.1 | Symbols: | unknown protein; FUNCTIONS IN: molecular function unknown; INVOLVED IN: biological process unknown; LOCATED IN: mitochondrion; EXPRESSED IN: 22 plant structures; EXPRESSED DURING: 13 growth stages; BEST Arabidopsis thaliana protein match is: unknown protein (TAIR:AT5G17165.1); Has 39 Blast hits to 39 proteins in 11 species: Archae - 0; Bacteria - 0; Metazoa - 0; Fungi - 0…	sp|F4KFM8|LEA65 ARATH Late embryogenesis abundant protein At5g17165 OS=Arabidopsis thaliana OX=3702 GN=At5g17165 PE=3 SV=1	1273	111.015	140.408	138.129	148.769	172.765	167.836	416.22	613.914	122.52	343.35	364.456	384.768	351.631	107.3
TRINITY_DN7788_c0_g1_i9	AT3G05890.1 | Symbols: RCI2B | Low temperature and salt responsive protein family | chr3:1758179-1758452 REVERSE LENGTH=54	sp|Q8H5T6|LTI6A ORYSJ Hydrophobic protein LTI6A OS=Oryza sativa subsp. japonica OX=39947 GN=LTI6A PE=2 SV=1	649	570.926	399.453	450.125	344.02	392.359	341.639	89.5212	379.063	357.286	49.8349	19.5973	49.122	29.0582	27.9472
TRINITY_DN4742_c0_g1_i5	AT1G23190.1 | Symbols: PGM3 | Phosphoglucomutase/phosphomannomutase family protein | chr1:8219946-8224186 FORWARD LENGTH=583	sp|Q9SM60|PGMC PEA Phosphoglucomutase, cytoplasmic OS=Pisum sativum OX=3888 GN=PGM1 PE=2 SV=1""	1718	282.649	460.503	331.684	451.396	543.444	327.926	236.376	26.0273	52.8019	365.125	119.813	125.459	131.462	69.7767
TRINITY_DN9513_c1_g1_i1	AT5G56000.1 | Symbols: Hsp81.4, AtHsp90.4 | HEAT SHOCK PROTEIN 81.4 | chr5:22677602-22680067 REVERSE LENGTH=699""	sp|P36181|HSP80 SOLLC Heat shock cognate protein 80 OS=Solanum lycopersicum OX=4081 GN=HSC80 PE=2 SV=1	1379	217.196	196.219	189.536	215.715	245.258	223.669	324.838	146.279	272.551	205.066	399.819	417.256	400.828	149.622
TRINITY_DN4742_c0_g1_i19	AT1G23190.1 | Symbols: PGM3 | Phosphoglucomutase/phosphomannomutase family protein | chr1:8219946-8224186 FORWARD LENGTH=583	sp|Q9SM60|PGMC PEA Phosphoglucomutase, cytoplasmic OS=Pisum sativum OX=3888 GN=PGM1 PE=2 SV=1""	1241	267.452	459.281	333.076	462.666	554.438	326.009	224.528	22.6358	55.4511	360.59	119.822	137.812	126.976	63.5359
TRINITY_DN13745_c0_g1_i3	AT2G38540.1 | Symbols: LP1, LTP1, ATLTP1 | lipid transfer protein 1 | chr2:16130418-16130893 FORWARD LENGTH=118""	sp|Q43019|NLTP3 PRUDU Non-specific lipid-transfer protein 3 OS=Prunus dulcis OX=3755 PE=2 SV=1	993	48.6644	58.0455	83.9324	101.178	73.4295	63.9605	564.028	6.42806	130.559	294.042	812.516	592.674	621.106	2.74636
TRINITY_DN3551_c0_g1_i3	AT5G17920.2 | Symbols: ATCIMS | Cobalamin-independent synthase family protein | chr5:5935771-5939195 FORWARD LENGTH=765	sp|P93263|METE MESCR 5-methyltetrahydropteroyltriglutamate--homocysteine methyltransferase OS=Mesembryanthemum crystallinum OX=3544 GN=METE PE=2 SV=1	3006	92.2924	105.58	106.573	112.46	136.063	117.008	472.824	48.2256	242.92	648.817	400.137	486.719	469.648	242.886
TRINITY_DN22234_c0_g1_i7	AT1G55020.1 | Symbols: LOX1, ATLOX1 | lipoxygenase 1 | chr1:20525798-20530143 FORWARD LENGTH=859""	sp|P24095|LOXX SOYBN Seed linoleate 9S-lipoxygenase OS=Glycine max OX=3847 GN=LOX1.4 PE=1 SV=1	423	25.5293	25.5782	85.1987	84.5134	65.7093	21.4146	612.655	61.7774	185.642	441.089	640.689	568.861	616.463	612.345
TRINITY_DN10820_c1_g2_i2	AT3G02885.1 | Symbols: GASA5 | GAST1 protein homolog 5 | chr3:638323-639011 REVERSE LENGTH=97	sp|Q84J95|GASA5 ARATH Gibberellin-regulated protein 5 OS=Arabidopsis thaliana OX=3702 GN=GASA5 PE=2 SV=1	511	205.059	117.525	144.63	93.8457	113.901	89.3765	364.929	182.732	105.048	860.625	266.629	514.761	367.593	3.99555
TRINITY_DN11883_c1_g2_i2	AT2G24520.1 | Symbols: AHA5, HA5 | H(+)-ATPase 5 | chr2:10415522-10419730 FORWARD LENGTH=931""	sp|Q7XPY2|PMA1 ORYSJ Plasma membrane ATPase OS=Oryza sativa subsp. japonica OX=39947 GN=Os04g0656100 PE=2 SV=1	263	432.016	426.837	340.167	393.212	438.784	320.78	146.297	134.849	88.8323	113.058	87.3356	266.95	233.834	51.8745
TRINITY_DN5202_c0_g1_i1	AT1G11910.1 | Symbols: APA1, ATAPA1 | aspartic proteinase A1 | chr1:4017119-4019874 REVERSE LENGTH=506""	sp|P42211|ASPRX ORYSJ Aspartic proteinase OS=Oryza sativa subsp. japonica OX=39947 GN=RAP PE=2 SV=2	2410	415.971	502.698	388.634	569.31	541.151	392.252	77.6894	255.942	43.8827	107.862	35.8543	53.045	31.7831	2.15818
TRINITY_DN3149_c1_g1_i5	AT3G22890.1 | Symbols: APS1 | ATP sulfurylase 1 | chr3:8112837-8114734 FORWARD LENGTH=463	sp|Q9LIK9|APS1 ARATH ATP sulfurylase 1, chloroplastic OS=Arabidopsis thaliana OX=3702 GN=APS1 PE=1 SV=1""	1285	326.028	137.686	243.109	122.594	118.261	193.587	151.396	1054.29	568.718	135.686	87.6934	147.266	117.086	122.78
TRINITY_DN5040_c0_g1_i15	AT5G10980.1 | Symbols: | Histone superfamily protein | chr5:3472591-3473349 REVERSE LENGTH=136	sp|Q71V89|H33 GOSHI Histone H3.3 OS=Gossypium hirsutum OX=3635 GN=HIS3 PE=2 SV=3	485	266.215	194.435	210.057	227.895	263.843	238.035	264.8	454.749	256.312	249.696	279.686	251.647	244.493	517.361
TRINITY_DN22003_c0_g2_i1	AT1G75750.1 | Symbols: GASA1 | GAST1 protein homolog 1 | chr1:28441813-28442284 REVERSE LENGTH=98	sp|Q93X17|SNAK2 SOLTU Snakin-2 OS=Solanum tuberosum OX=4113 GN=SN2 PE=1 SV=1	1667	556.174	624.55	353.921	523.454	628.839	503.988	49.9066	18.9253	41.2598	71.5818	4.57747	12.8126	9.69467	9.38051
TRINITY_DN1292_c0_g2_i18	AT5G33370.1 | Symbols: | GDSL-like Lipase/Acylhydrolase superfamily protein | chr5:12602773-12604670 REVERSE LENGTH=366	sp|Q8LB81|GDL79 ARATH GDSL esterase/lipase At5g33370 OS=Arabidopsis thaliana OX=3702 GN=At5g33370 PE=2 SV=1	1210	1.74822	1.74309e-09	0.972367	1.7388	0	1.6678	412.678	0	0.532786	844.776	601.504	730.577	800.825	0
TRINITY_DN328_c2_g1_i1	AT1G76490.1 | Symbols: HMG1, HMGR1, AtHMGR1 | hydroxy methylglutaryl CoA reductase 1 | chr1:28695801-28698206 FORWARD LENGTH=642""	sp|P48021|HMDH CAMAC 3-hydroxy-3-methylglutaryl-coenzyme A reductase OS=Camptotheca acuminata OX=16922 PE=3 SV=1	708	162.966	307.372	212.171	328.105	324.03	333.302	293.816	20.3588	120.678	381.706	318.821	262.583	327.437	6.57629
TRINITY_DN48382_c0_g1_i6	AT4G16730.1 | Symbols: TPS02 | terpene synthase 02 | chr4:9403119-9406003 FORWARD LENGTH=539	sp|Q6EJ97|ISPS PUEML Isoprene synthase, chloroplastic OS=Pueraria montana var. lobata OX=3893 GN=ISPS PE=1 SV=1""	341	573.875	697.159	558.866	593.213	543.468	390.609	16.526	4.9585	0.897456	2.61137	0	1.05051	0	0
TRINITY_DN16147_c0_g1_i12	AT2G38120.1 | Symbols: AUX1, WAV5, PIR1, MAP1 | Transmembrane amino acid transporter family protein | chr2:15973493-15976792 FORWARD LENGTH=485""	sp|Q9FEL7|LAX2 MEDTR Auxin transporter-like protein 2 OS=Medicago truncatula OX=3880 GN=LAX2 PE=2 SV=1	482	436.816	593.359	479.044	558.493	552.312	417.662	69.6611	5.29596	35.5504	45.6309	58.7272	49.6083	38.5339	3.06572
TRINITY_DN2233_c1_g1_i1	AT1G73260.1 | Symbols: ATKTI1, KTI1 | kunitz trypsin inhibitor 1 | chr1:27547410-27548057 REVERSE LENGTH=215""	sp|P25272|KTI1 SOYBN Kunitz-type trypsin inhibitor KTI1 OS=Glycine max OX=3847 GN=KTI1 PE=2 SV=1	334	22.1301	3.56308	65.1147	21.8471	4.42015	4.709	213.17	2582.94	137.238	67.8873	9.72162	125.666	81.3838	0.475805
TRINITY_DN5075_c0_g1_i2	AT2G47710.1 | Symbols: | Adenine nucleotide alpha hydrolases-like superfamily protein | chr2:19555045-19555956 REVERSE LENGTH=162	sp|Q8LGG8|USPAL ARATH Universal stress protein A-like protein OS=Arabidopsis thaliana OX=3702 GN=At3g01520 PE=1 SV=2	1075	337.601	350.112	303.299	359.644	366.278	294.897	136.594	213.926	38.4804	339.353	170.256	226.951	200.021	50.2005
TRINITY_DN10591_c0_g1_i1	NA	NA	819	268.111	588.417	359.277	545.4	533.805	577.307	64.5266	18.1331	45.2381	328.469	0	0	0	0.124132
TRINITY_DN1336_c1_g1_i5	AT3G53230.1 | Symbols: | ATPase, AAA-type, CDC48 protein | chr3:19723416-19726489 FORWARD LENGTH=815""	sp|Q96372|CDC48 CAPAN Cell division cycle protein 48 homolog OS=Capsicum annuum OX=4072 GN=CAFP PE=2 SV=1	631	332.283	333.581	277.093	294.199	326.331	322.984	196.175	205.814	206.612	238.995	150.36	220.502	223.372	98.0697
TRINITY_DN31752_c0_g1_i1	AT2G33150.1 | Symbols: PKT3, PED1, KAT2 | peroxisomal 3-ketoacyl-CoA thiolase 3 | chr2:14047814-14050983 REVERSE LENGTH=462""	sp|Q56WD9|THIK2 ARATH 3-ketoacyl-CoA thiolase 2, peroxisomal OS=Arabidopsis thaliana OX=3702 GN=PED1 PE=1 SV=2""	1654	400.039	317.034	367.879	326.04	279.71	295.343	120.479	544.455	263.47	101.746	108.439	104.002	96.3214	64.1638
TRINITY_DN3082_c0_g1_i7	AT3G48940.1 | Symbols: | Remorin family protein | chr3:18142863-18144163 REVERSE LENGTH=175	sp|P93788|REMO SOLTU Remorin OS=Solanum tuberosum OX=4113 PE=1 SV=1	1211	430.207	484.903	420.379	497.06	517.736	337.563	88.182	183.128	128.651	97.385	51.3557	40.1749	42.9798	433.625
TRINITY_DN19438_c0_g1_i1	NA	NA	715	227.241	478.879	314.398	445.383	444.023	443.401	78.0554	66.0191	42.2169	582.862	13.3672	104.223	76.5322	0.295125
TRINITY_DN3037_c0_g1_i1	AT2G20820.1 | Symbols: | unknown protein; Has 44 Blast hits to 44 proteins in 13 species: Archae - 0; Bacteria - 0; Metazoa - 0; Fungi - 0; Plants - 44; Viruses - 0; Other Eukaryotes - 0 (source: NCBI BLink). | chr2:8964450-8965166 FORWARD LENGTH=93	sp|A0A1X9IRP7|CPS2 ISORU Copalyl diphosphate synthase 2, chloroplastic (Fragment) OS=Isodon rubescens OX=587669 GN=CPS2 PE=1 SV=1""	982	213.451	220.043	213.135	232.121	242.313	211.525	282.388	109.342	172.727	339.335	346.855	357.508	370.182	85.1372
TRINITY_DN4435_c0_g1_i6	AT1G61680.1 | Symbols: TPS14, ATTPS14 | terpene synthase 14 | chr1:22772455-22774687 REVERSE LENGTH=569""	sp|P0CV94|NES1 FRAAN (3S,6E)-nerolidol synthase 1 OS=Fragaria ananassa OX=3747 PE=1 SV=1""	1747	658.637	611.329	448.894	655.337	450.311	428.644	4.70192	4.06954	27.4999	6.03062	0.861053	5.24875	3.61521	1.5081
TRINITY_DN4796_c1_g1_i8	AT1G09210.1 | Symbols: CRT1b, AtCRT1b | calreticulin 1b | chr1:2973217-2976655 REVERSE LENGTH=424""	sp|P93508|CALR RICCO Calreticulin OS=Ricinus communis OX=3988 PE=2 SV=1	1747	92.5626	133.786	147.511	206.266	164.826	206.447	498.843	122.842	190.915	384.796	385.67	376.215	394.191	69.0727
TRINITY_DN12849_c0_g3_i3	NA	sp|Q9SLP9|CAS1 LUFAE Cycloartenol synthase OS=Luffa aegyptiaca OX=3670 GN=CAS1 PE=1 SV=1	670	131.265	109.667	122.376	108.055	131.358	102.328	343.249	90.7573	258.423	336.831	538.226	507.875	510.815	158.615
TRINITY_DN3557_c0_g1_i22	AT1G17860.1 | Symbols: | Kunitz family trypsin and protease inhibitor protein | chr1:6149343-6149933 FORWARD LENGTH=196	sp|P81726|ICI2 CANLI Subtilisin inhibitor CLSI-II OS=Canavalia lineata OX=28957 PE=1 SV=1	904	20.5108	18.2733	26.4922	8.62037	13.4217	15.3137	109.659	2775.38	248.157	19.6752	0.703664	21.8646	7.64347	0
TRINITY_DN439_c1_g2_i3	NA	NA	425	317.52	245.467	283.918	310.993	254.555	293.703	240.037	157.942	440.694	201.059	154.606	155.125	222.06	102.701
TRINITY_DN4187_c0_g1_i6	AT1G12780.1 | Symbols: UGE1, ATUGE1 | UDP-D-glucose/UDP-D-galactose 4-epimerase 1 | chr1:4356124-4358120 REVERSE LENGTH=351""	sp|B0M3E8|UGE1 PEA Bifunctional UDP-glucose 4-epimerase and UDP-xylose 4-epimerase 1 OS=Pisum sativum OX=3888 GN=UGE1 PE=1 SV=2	1598	372.732	411.051	477.118	410.441	412.025	268.58	71.1513	428.915	110.071	53.8642	77.3416	96.9217	79.8272	3.91252
TRINITY_DN8078_c0_g1_i1	AT3G20770.1 | Symbols: EIN3, AtEIN3 | Ethylene insensitive 3 family protein | chr3:7260702-7262588 REVERSE LENGTH=628""	sp|O24606|EIN3 ARATH Protein ETHYLENE INSENSITIVE 3 OS=Arabidopsis thaliana OX=3702 GN=EIN3 PE=1 SV=1	924	396.1	327.311	348.346	317.643	316.91	265.977	164.106	302.059	175.654	212.943	129.873	149.043	158.03	75.1134
TRINITY_DN6923_c0_g2_i1	AT5G13420.1 | Symbols: | Aldolase-type TIM barrel family protein | chr5:4302080-4304212 REVERSE LENGTH=438	sp|P86071|TALDO CAPAA Transaldolase (Fragment) OS=Capsicum annuum var. annuum OX=40321 PE=1 SV=1	2067	262.245	224.697	188.995	199.328	230.935	211.448	239.995	294.58	240.505	301.144	272.436	295.004	299.757	72.3384
TRINITY_DN2188_c0_g1_i8	AT1G55020.1 | Symbols: LOX1, ATLOX1 | lipoxygenase 1 | chr1:20525798-20530143 FORWARD LENGTH=859""	sp|P24095|LOXX SOYBN Seed linoleate 9S-lipoxygenase OS=Glycine max OX=3847 GN=LOX1.4 PE=1 SV=1	1073	36.3843	35.1697	99.2613	90.3778	60.7553	36.4649	563.044	51.8385	203.372	386.437	549.466	530.505	617.607	608.307
TRINITY_DN2834_c0_g1_i3	AT4G05050.3 | Symbols: UBQ11 | ubiquitin 11 | chr4:2588271-2588960 REVERSE LENGTH=229	sp|Q3E7T8-2|UBQ14 ARATH Isoform 2 of Polyubiquitin 14 OS=Arabidopsis thaliana OX=3702 GN=UBQ14	925	364.251	269.288	346.673	300.394	257.802	247.165	147.616	599.552	216.034	134.577	106.296	141.44	128.239	176.002
TRINITY_DN2144_c0_g2_i1	AT3G12110.1 | Symbols: ACT11 | actin-11 | chr3:3858116-3859609 FORWARD LENGTH=377	sp|P53496|ACT11 ARATH Actin-11 OS=Arabidopsis thaliana OX=3702 GN=ACT11 PE=1 SV=1	662	178.229	389.712	240.316	356.823	378.241	377.017	99.9302	83.2531	46.3163	505.489	151.89	229.847	215.317	51.6878
TRINITY_DN12665_c0_g1_i27	AT1G60420.1 | Symbols: | DC1 domain-containing protein | chr1:22261978-22264243 FORWARD LENGTH=578	sp|Q0JIL1|NRX2 ORYSJ Probable nucleoredoxin 2 OS=Oryza sativa subsp. japonica OX=39947 GN=Os01g0794400 PE=2 SV=1	1922	299.859	199.928	284.743	234.663	233.735	208.038	187.488	763.763	376.452	120.001	96.8367	130.602	115.727	245.805
TRINITY_DN3304_c0_g1_i14	AT2G23180.1 | Symbols: CYP96A1 | cytochrome P450, family 96, subfamily A, polypeptide 1 | chr2:9874953-9876503 FORWARD LENGTH=516""	sp|Q9FVS9|C96AF ARATH Alkane hydroxylase MAH1 OS=Arabidopsis thaliana OX=3702 GN=CYP96A15 PE=2 SV=1	2229	375.788	416.053	597.863	685.638	582.737	453.462	78.5761	3.06571	37.7673	12.2942	0	0	2.27529	14.5292
TRINITY_DN20831_c0_g1_i8	AT2G30620.2 | Symbols: | winged-helix DNA-binding transcription factor family protein | chr2:13045360-13046267 FORWARD LENGTH=202	sp|P26569|H12 ARATH Histone H1.2 OS=Arabidopsis thaliana OX=3702 GN=At2g30620 PE=1 SV=1	2165	263.729	285.173	313.86	281.416	287.317	230.783	292.674	236.01	184.135	220.858	271.317	191.187	181.001	110.974
TRINITY_DN8016_c0_g1_i1	AT1G06760.1 | Symbols: | winged-helix DNA-binding transcription factor family protein | chr1:2076687-2077616 REVERSE LENGTH=274	sp|P26568|H11 ARATH Histone H1.1 OS=Arabidopsis thaliana OX=3702 GN=At1g06760 PE=1 SV=1	811	217.557	213.943	257.283	216.962	217.722	170.286	242.8	611.495	350.988	97.6878	263.895	199.848	176.335	320.063
TRINITY_DN4597_c0_g1_i4	AT3G12110.1 | Symbols: ACT11 | actin-11 | chr3:3858116-3859609 FORWARD LENGTH=377	sp|Q10DV7|ACT1 ORYSJ Actin-1 OS=Oryza sativa subsp. japonica OX=39947 GN=ACT1 PE=2 SV=1	640	219.636	256.445	225.685	240.455	350.117	223.484	277.509	84.1713	146.608	443.946	228.296	268.689	269.733	31.6949
TRINITY_DN1709_c2_g1_i2	AT3G20770.1 | Symbols: EIN3, AtEIN3 | Ethylene insensitive 3 family protein | chr3:7260702-7262588 REVERSE LENGTH=628""	sp|O24606|EIN3 ARATH Protein ETHYLENE INSENSITIVE 3 OS=Arabidopsis thaliana OX=3702 GN=EIN3 PE=1 SV=1	2260	453.526	405.823	364.426	338.944	378.138	329.889	125.366	298.715	142.977	117.646	86.5267	99.6066	92.6172	73.0719
TRINITY_DN10706_c0_g1_i1	AT5G12380.1 | Symbols: ANNAT8 | annexin 8 | chr5:4009223-4010687 FORWARD LENGTH=316	sp|P51074|ANX4 FRAAN Annexin-like protein RJ4 OS=Fragaria ananassa OX=3747 PE=2 SV=2	1809	158.512	170.701	160.564	185.876	234.235	177.18	427.701	17.4324	172.947	348.332	436.485	345.148	397.213	32.538
TRINITY_DN4061_c0_g3_i3	AT1G26910.1 | Symbols: RPL10B | Ribosomal protein L16p/L10e family protein | chr1:9321709-9322813 FORWARD LENGTH=221	sp|Q9SPB3|RL10 VITRI 60S ribosomal protein L10 OS=Vitis riparia OX=96939 GN=RPL10 PE=2 SV=1	1329	218.415	185.309	191.806	174.263	196.106	179.236	258.45	123.444	363.92	233.755	363.753	373.788	363.785	165.231
TRINITY_DN9922_c0_g1_i1	AT1G29140.1 | Symbols: | Pollen Ole e 1 allergen and extensin family protein | chr1:10179029-10179811 FORWARD LENGTH=171	sp|O49813|OLEE1 BETPN Olee1-like protein OS=Betula pendula OX=3505 PE=2 SV=1	1200	236.318	443.393	325.305	492.418	504.746	479.29	72.4284	39.8025	49.6435	523.949	11.2501	17.2843	13.2463	0.313941
TRINITY_DN29691_c0_g1_i1	AT3G12660.1 | Symbols: FLA14 | FASCICLIN-like arabinogalactan protein 14 precursor | chr3:4019060-4019827 FORWARD LENGTH=255	sp|Q9LTW9|FLA14 ARATH Fasciclin-like arabinogalactan protein 14 OS=Arabidopsis thaliana OX=3702 GN=FLA14 PE=2 SV=1	1414	150.681	347.313	230.356	370.713	368.467	340.859	81.7283	127.043	33.6117	444.67	195.761	265.744	249.23	0
TRINITY_DN8009_c0_g1_i14	AT2G46760.1 | Symbols: | D-arabinono-1,4-lactone oxidase family protein | chr2:19213028-19215166 REVERSE LENGTH=603""	sp|O81032|GGLO6 ARATH Probable L-gulonolactone oxidase 6 OS=Arabidopsis thaliana OX=3702 GN=GULLO6 PE=3 SV=1	1091	58.5711	22.7652	83.5515	8.25393	23.0509	25.2943	53.3416	1795.33	1107.85	11.0143	1.39277	12.353	1.79367	0.372823
TRINITY_DN7711_c0_g1_i1	AT2G31490.1 | Symbols: | unknown protein; Has 55 Blast hits to 55 proteins in 15 species: Archae - 0; Bacteria - 0; Metazoa - 0; Fungi - 0; Plants - 55; Viruses - 0; Other Eukaryotes - 0 (source: NCBI BLink). | chr2:13412060-13413002 FORWARD LENGTH=71	sp|Q7X9V2|PIE1 ARATH Protein PHOTOPERIOD-INDEPENDENT EARLY FLOWERING 1 OS=Arabidopsis thaliana OX=3702 GN=PIE1 PE=1 SV=1	556	219.067	187.464	209.12	244.581	218.388	182.241	265.756	129.937	160.44	367.678	330.186	340.655	346.702	126.776
TRINITY_DN5941_c0_g1_i2	AT3G27810.1 | Symbols: ATMYB21, ATMYB3, MYB21 | myb domain protein 21 | chr3:10307596-10310093 FORWARD LENGTH=226""	sp|L7R9Z0|EOBI PETHY MYB-like transcription factor EOBI OS=Petunia hybrida OX=4102 GN=EOBI PE=2 SV=1	245	422.226	524.586	541.567	580.189	555.988	439.022	78.7056	0	13.9029	39.8694	0	0	0	0
TRINITY_DN12412_c0_g1_i12	AT3G59920.1 | Symbols: ATGDI2, GDI2 | RAB GDP dissociation inhibitor 2 | chr3:22135157-22138221 FORWARD LENGTH=444""	sp|O24653|GDI2 ARATH Guanosine nucleotide diphosphate dissociation inhibitor 2 OS=Arabidopsis thaliana OX=3702 GN=GDI2 PE=2 SV=1	2004	256.319	258.272	230.825	241.095	254.145	220.322	261.621	183.924	184.382	274.247	270.614	275.378	281.574	178.15
TRINITY_DN44446_c0_g1_i12	AT1G05850.1 | Symbols: POM1, ERH2, ELP1, CTL1, ELP, HOT2, ATCTL1 | Chitinase family protein | chr1:1766833-1768117 REVERSE LENGTH=321""	sp|Q9MA41|CTL1 ARATH Chitinase-like protein 1 OS=Arabidopsis thaliana OX=3702 GN=CTL1 PE=1 SV=1	1903	198.832	356.884	297.835	384.798	445.064	286.489	224.747	63.3964	98.1789	246.367	225.663	139.27	224.284	127.756
TRINITY_DN6100_c0_g1_i4	AT3G22780.1 | Symbols: TSO1, ATTSO1 | Tesmin/TSO1-like CXC domain-containing protein | chr3:8048927-8052058 FORWARD LENGTH=695""	sp|A4QLE9|YCF2 LEPVR Protein Ycf2 OS=Lepidium virginicum OX=59292 GN=ycf2-B PE=3 SV=1	636	727.999	396.159	545.695	334.554	322.122	247.568	62.7735	331.671	78.2942	39.8156	36.2197	54.9716	9.81129	130.037
TRINITY_DN5770_c1_g1_i1	AT5G13870.1 | Symbols: EXGT-A4, XTH5 | xyloglucan endotransglucosylase/hydrolase 5 | chr5:4475089-4476217 REVERSE LENGTH=293""	sp|Q41638|XTHA PHAAN Xyloglucan endotransglucosylase/hydrolase protein A OS=Phaseolus angularis OX=3914 GN=XTHA PE=1 SV=1	1971	489.927	555.146	523.633	608.882	458.775	396.743	60.3323	10.0922	17.2704	34.1682	10.4768	11.43	9.38508	3.45361
TRINITY_DN22383_c0_g1_i2	AT1G76200.1 | Symbols: | unknown protein; Has 96 Blast hits to 96 proteins in 48 species: Archae - 0; Bacteria - 0; Metazoa - 0; Fungi - 47; Plants - 38; Viruses - 0; Other Eukaryotes - 11 (source: NCBI BLink). | chr1:28593351-28593980 FORWARD LENGTH=69	sp|Q8LDK3|NDUB2 ARATH NADH dehydrogenase [ubiquinone] 1 beta subcomplex subunit 2 OS=Arabidopsis thaliana OX=3702 GN=At1g76200 PE=1 SV=1	762	233.519	223.437	209.115	239.45	215.945	189.283	258.443	186.393	170.253	320.875	314.76	296.576	319.419	94.6823
TRINITY_DN12167_c1_g1_i3	AT5G22060.1 | Symbols: ATJ2, J2 | DNAJ homologue 2 | chr5:7303798-7305668 REVERSE LENGTH=419""	sp|Q0JB88|DJA6 ORYSJ Chaperone protein dnaJ A6 OS=Oryza sativa subsp. japonica OX=39947 GN=DJA6 PE=1 SV=1	2172	164.286	154.17	137.343	133.527	145.717	130.846	385.073	335.251	167.185	220.829	426.706	391.089	375.792	335.375
TRINITY_DN6196_c1_g1_i3	AT3G22840.1 | Symbols: ELIP1, ELIP | Chlorophyll A-B binding family protein | chr3:8084628-8085445 REVERSE LENGTH=195""	sp|P11432|ELI PEA Early light-induced protein, chloroplastic OS=Pisum sativum OX=3888 PE=2 SV=1""	1410	56.4352	70.1021	185.471	441.895	182.95	419.384	512.143	354.602	326.206	146.426	212.014	137.897	121.283	539.286
TRINITY_DN7275_c0_g1_i1	AT4G33510.1 | Symbols: DHS2 | 3-deoxy-d-arabino-heptulosonate 7-phosphate synthase | chr4:16116496-16118549 FORWARD LENGTH=507	sp|Q00218|AROG ARATH Phospho-2-dehydro-3-deoxyheptonate aldolase 2, chloroplastic OS=Arabidopsis thaliana OX=3702 GN=DHS2 PE=2 SV=2""	2176	590.247	594.951	423.957	541.053	446.942	318.529	35.6413	47.8467	32.7312	31.7998	38.5762	32.1037	29.1509	54.5219
TRINITY_DN4523_c1_g1_i1	AT3G43810.1 | Symbols: CAM7 | calmodulin 7 | chr3:15664619-15666355 REVERSE LENGTH=149	sp|P17928|CALM MEDSA Calmodulin OS=Medicago sativa OX=3879 GN=CAL1 PE=2 SV=2	1331	437.349	387.527	293.749	264.183	311.993	261.113	118.158	269.285	375.694	123.836	109.394	102.638	107.073	109.219
TRINITY_DN483_c0_g2_i2	ATMG01190.1 | Symbols: ATP1 | ATP synthase subunit 1 | chrM:302166-303689 REVERSE LENGTH=507	sp|Q01915|ATPAM SOYBN ATP synthase subunit alpha, mitochondrial OS=Glycine max OX=3847 GN=ATPA PE=3 SV=1""	8613	410.771	313.796	277.925	273.848	343.057	318.209	72.2886	762.419	129.318	102.778	42.3491	66.3992	43.9872	14.3517
TRINITY_DN7414_c0_g1_i1	AT3G23050.1 | Symbols: IAA7, AXR2 | indole-3-acetic acid 7 | chr3:8194768-8196716 FORWARD LENGTH=243""	sp|P13089|AUX28 SOYBN Auxin-induced protein AUX28 OS=Glycine max OX=3847 GN=AUX28 PE=2 SV=1	1996	192.022	293.142	332.435	361.101	269.238	180.903	273.624	36.7278	51.814	356.429	244.666	249.837	314.287	31.0492
TRINITY_DN1868_c0_g1_i9	AT1G16180.2 | Symbols: | Serinc-domain containing serine and sphingolipid biosynthesis protein | chr1:5540905-5542670 FORWARD LENGTH=412	NA	1955	339.488	319.701	285.659	309.213	308.201	281.698	181.676	239.979	171.933	198.855	164.854	180.154	172.27	115.514
TRINITY_DN12085_c0_g1_i1	AT2G10940.2 | Symbols: | Bifunctional inhibitor/lipid-transfer protein/seed storage 2S albumin superfamily protein | chr2:4311160-4312035 REVERSE LENGTH=291	sp|Q9SU35|ERLL1 ARATH pEARLI1-like lipid transfer protein 1 OS=Arabidopsis thaliana OX=3702 GN=AZI1 PE=1 SV=1	1487	29.1632	76.0458	53.9376	86.9709	72.6813	39.9172	499.262	5.244	5.49756	1033.49	431.4	394.104	424.255	1.53646
TRINITY_DN30606_c0_g1_i8	AT1G65980.1 | Symbols: TPX1 | thioredoxin-dependent peroxidase 1 | chr1:24559524-24560753 REVERSE LENGTH=162	sp|Q9XEX2|PRX2B ARATH Peroxiredoxin-2B OS=Arabidopsis thaliana OX=3702 GN=PRXIIB PE=1 SV=1	1365	202.735	174.096	176.605	219.681	224.089	224.552	350.745	156.737	215.174	260.321	337.295	296.95	312.34	130.851
TRINITY_DN20593_c0_g2_i1	AT1G22380.1 | Symbols: AtUGT85A3, UGT85A3 | UDP-glucosyl transferase 85A3 | chr1:7900522-7902332 REVERSE LENGTH=488""	sp|F8WLS6|UGT6 CATRO 7-deoxyloganetin glucosyltransferase OS=Catharanthus roseus OX=4058 GN=UGT85A23 PE=1 SV=1	1242	509.533	495.216	454.424	546.863	497.991	387.682	79.8879	2.7323	21.3738	96.1916	20.9864	15.1241	15.0805	1.11947
TRINITY_DN2617_c0_g1_i10	AT5G02230.2 | Symbols: | Haloacid dehalogenase-like hydrolase (HAD) superfamily protein | chr5:449132-450507 FORWARD LENGTH=280	sp|F4JTE7|GPP1 ARATH (DL)-glycerol-3-phosphatase 1, mitochondrial OS=Arabidopsis thaliana OX=3702 GN=GPP1 PE=1 SV=1""	1536	450.284	307.674	372.038	238.952	237.966	267.853	80.7549	675.335	333.05	113.157	15.626	20.4229	26.1953	34.5309
TRINITY_DN7353_c0_g1_i3	AT3G16370.1 | Symbols: | GDSL-like Lipase/Acylhydrolase superfamily protein | chr3:5556928-5558351 FORWARD LENGTH=353	sp|Q9LU14|APG2 ARATH GDSL esterase/lipase APG OS=Arabidopsis thaliana OX=3702 GN=APG PE=2 SV=1	1144	350.392	432.382	384.419	439.446	446.346	316.619	135.556	6.05182	51.2229	236.569	110.438	114.163	113.794	23.7621
TRINITY_DN10_c3_g1_i2	AT5G28920.1 | Symbols: | unknown protein; Has 0 Blast hits to 0 proteins in 0 species (source: NCBI BLink). | chr5:10940625-10943378 REVERSE LENGTH=419	sp|P39657|RUAP SOYBN RuBisCO-associated protein OS=Glycine max OX=3847 PE=2 SV=1	1171	5.50714	8.21517	17.8949	14.8663	15.641	32.1686	1206.29	19.0014	14.1086	141.074	716.952	341.125	591.899	714.56
TRINITY_DN10597_c0_g1_i2	AT5G08290.1 | Symbols: YLS8 | mRNA splicing factor, thioredoxin-like U5 snRNP | chr5:2666043-2666936 FORWARD LENGTH=142""	sp|Q9FE62|YLS8 ARATH Thioredoxin-like protein YLS8 OS=Arabidopsis thaliana OX=3702 GN=YLS8 PE=1 SV=1	1102	336.163	307.958	288.667	292.377	311.896	260.708	183.123	223.309	187.607	207.751	150.459	181.785	175.087	164.834
TRINITY_DN14734_c0_g1_i5	NA	sp|Q941I0|ENOXC FRAAN 2-methylene-furan-3-one reductase OS=Fragaria ananassa OX=3747 GN=EO PE=1 SV=2	1197	232.557	424.425	341.095	520.989	554.653	262.708	224.749	4.64423	71.7528	171.275	141.218	52.2918	103.894	24.2373
TRINITY_DN29847_c0_g1_i1	AT3G59590.1 | Symbols: | jacalin lectin family protein | chr3:22014167-22015768 FORWARD LENGTH=454	sp|Q9M1A9|JAL37 ARATH Jacalin-related lectin 37 OS=Arabidopsis thaliana OX=3702 GN=JAL37 PE=3 SV=1	714	274.707	280.315	417.938	375.2	309.762	247.42	237.449	65.5751	84.8811	261.96	184.362	154.538	211.142	104.816
TRINITY_DN25008_c0_g1_i4	AT3G12580.1 | Symbols: HSP70, ATHSP70 | heat shock protein 70 | chr3:3991487-3993689 REVERSE LENGTH=650""	sp|P27322|HSP72 SOLLC Heat shock cognate 70 kDa protein 2 OS=Solanum lycopersicum OX=4081 GN=HSC-2 PE=2 SV=1	2957	255.435	232.24	232.231	327.975	309.006	379.035	349.404	141.557	258.95	132.733	162.785	158.055	163.674	168.766
TRINITY_DN4758_c0_g1_i3	AT4G30010.1 | Symbols: | unknown protein; FUNCTIONS IN: molecular function unknown; INVOLVED IN: biological process unknown; LOCATED IN: mitochondrion, plastid; EXPRESSED IN: 26 plant structures; EXPRESSED DURING: 15 growth stages; Has 39 Blast hits to 39 proteins in 18 species: Archae - 0; Bacteria - 0; Metazoa - 0; Fungi - 0; Plants - 39; Viruses - 0; Other Eukaryotes - 0 (source: NCBI BLink). …	sp|Q9FXH5|PUP14 ARATH Purine permease 14 OS=Arabidopsis thaliana OX=3702 GN=PUP14 PE=1 SV=1	816	224.541	256.19	214.423	246.682	229.535	196.16	233.745	172.2	162.259	332.934	262.019	284.621	284.444	73.4318
TRINITY_DN4523_c0_g2_i1	AT3G43810.1 | Symbols: CAM7 | calmodulin 7 | chr3:15664619-15666355 REVERSE LENGTH=149	sp|P62163|CALM2 SOYBN Calmodulin-2 OS=Glycine max OX=3847 GN=CAM-2 PE=1 SV=2	395	186.992	185.788	142.424	129.841	182.898	143.96	293.634	138.098	179.837	461.36	340.107	360.593	350.773	90.7671
TRINITY_DN14383_c0_g1_i4	AT4G18100.1 | Symbols: | Ribosomal protein L32e | chr4:10035715-10036475 REVERSE LENGTH=133	sp|P49211|RL321 ARATH 60S ribosomal protein L32-1 OS=Arabidopsis thaliana OX=3702 GN=RPL32A PE=2 SV=2	745	168.085	131.024	154.942	141.247	172.944	132.501	308.124	78.748	309.712	220.297	424.139	431.359	418.26	164.165
TRINITY_DN13274_c0_g1_i9	AT5G64350.1 | Symbols: FKBP12, ATFKBP12 | FK506-binding protein 12 | chr5:25734810-25735990 REVERSE LENGTH=112""	sp|O04287|FKB12 VICFA Peptidyl-prolyl cis-trans isomerase FKBP12 OS=Vicia faba OX=3906 GN=FKBP12 PE=1 SV=1	794	184.35	178.035	154.542	194.56	188.28	161.328	287.592	110.146	165.734	336.813	389.39	362.629	373.912	192.223
TRINITY_DN2287_c0_g1_i10	AT1G55020.1 | Symbols: LOX1, ATLOX1 | lipoxygenase 1 | chr1:20525798-20530143 FORWARD LENGTH=859""	sp|P38417|LOX4 SOYBN Linoleate 9S-lipoxygenase-4 OS=Glycine max OX=3847 GN=LOX1.5 PE=1 SV=1	783	53.6798	53.7934	110.689	119.793	77.5287	43.3104	564.65	124.679	192.983	302.599	490.674	425.244	526.631	753.692
TRINITY_DN6027_c0_g1_i8	AT5G14920.1 | Symbols: | Gibberellin-regulated family protein | chr5:4826598-4827761 FORWARD LENGTH=275	sp|Q93X17|SNAK2 SOLTU Snakin-2 OS=Solanum tuberosum OX=4113 GN=SN2 PE=1 SV=1	843	10.9344	315.944	122.63	417.568	351.924	396.944	365.271	3.09358	152.175	108.487	266.449	284.894	285.454	2.51484
TRINITY_DN1443_c0_g1_i14	AT2G24520.1 | Symbols: AHA5, HA5 | H(+)-ATPase 5 | chr2:10415522-10419730 FORWARD LENGTH=931""	sp|Q03194|PMA4 NICPL Plasma membrane ATPase 4 OS=Nicotiana plumbaginifolia OX=4092 GN=PMA4 PE=2 SV=1	3095	292.84	358.172	333.904	414.565	376.73	379.617	146.077	222.497	46.3503	300.555	53.7765	90.3586	65.7632	84.7201
TRINITY_DN1855_c1_g1_i1	ATCG00480.1 | Symbols: ATPB, PB | ATP synthase subunit beta | chrC:52660-54156 REVERSE LENGTH=498""	sp|Q2PMV0|ATPB SOYBN ATP synthase subunit beta, chloroplastic OS=Glycine max OX=3847 GN=atpB PE=3 SV=1""	2665	192.604	208.246	216.969	243.083	195.788	184.199	272.498	210.354	175.34	260.092	336.228	282.807	287.167	3152.32
TRINITY_DN2342_c0_g1_i27	AT3G26330.1 | Symbols: CYP71B37 | cytochrome P450, family 71, subfamily B, polypeptide 37 | chr3:9646873-9648536 REVERSE LENGTH=500""	sp|A0A2Z5D850|C71Z3 PASSA 6,7,8-trihydroxycoumarin synthase OS=Pastinaca sativa OX=4041 GN=CYP71AZ3 PE=1 SV=1""	1889	255.388	148.151	311.971	202.457	143.267	191.22	112.222	931.471	434.713	65.3167	95.6757	73.2162	86.6637	130.922
TRINITY_DN7205_c0_g2_i2	AT3G11660.1 | Symbols: NHL1 | NDR1/HIN1-like 1 | chr3:3679031-3679660 REVERSE LENGTH=209	sp|Q9SRN0|NHL1 ARATH NDR1/HIN1-like protein 1 OS=Arabidopsis thaliana OX=3702 GN=NHL1 PE=2 SV=1	1281	382.298	357.992	314.663	302.255	338.556	275.727	137.529	297.838	136.177	172.024	94.7033	108.263	128.966	96.1744
TRINITY_DN6049_c0_g1_i9	AT5G49360.1 | Symbols: BXL1, ATBXL1 | beta-xylosidase 1 | chr5:20012179-20016659 REVERSE LENGTH=774""	sp|P83344|XYNB PRUPE Putative beta-D-xylosidase (Fragment) OS=Prunus persica OX=3760 PE=2 SV=1	1348	132.163	107.553	135.755	104.597	88.3712	80.9778	23.3035	2250.26	60.8427	14.2027	1.90907	31.9207	14.6905	0
TRINITY_DN31667_c0_g1_i41	AT1G01050.1 | Symbols: AtPPa1, PPa1 | pyrophosphorylase 1 | chr1:31382-32670 REVERSE LENGTH=212""	sp|Q93V56|IPYR1 ARATH Soluble inorganic pyrophosphatase 1 OS=Arabidopsis thaliana OX=3702 GN=PPA1 PE=1 SV=1	1204	389.668	388.956	385.272	420.869	401.405	283.03	133.45	101.669	77.0156	178.253	84.5873	98.2852	99.6349	36.2858
TRINITY_DN5700_c0_g1_i11	AT2G39010.1 | Symbols: PIP2E, PIP2;6 | plasma membrane intrinsic protein 2E | chr2:16291564-16293746 FORWARD LENGTH=289""	sp|Q84RL7|PIP21 MAIZE Aquaporin PIP2-1 OS=Zea mays OX=4577 GN=PIP2-1 PE=1 SV=2	846	252.241	296.479	283.012	423.114	376.207	276.364	229.105	83.6769	135.692	172.228	185.072	153.595	168.252	25.5138
TRINITY_DN11829_c0_g1_i5	AT4G39230.1 | Symbols: | NmrA-like negative transcriptional regulator family protein | chr4:18266024-18267604 REVERSE LENGTH=308	sp|Q9FUW6|BETV6 BETPN Phenylcoumaran benzylic ether reductase Betv6 OS=Betula pendula OX=3505 GN=BETV6 PE=1 SV=1	1411	201.179	284.158	205.004	228.116	289.147	225.392	308.803	46.1121	154.336	319.667	258.831	241.49	271.414	298.86
TRINITY_DN2499_c0_g1_i1	AT4G40000.1 | Symbols: | S-adenosyl-L-methionine-dependent methyltransferases superfamily protein | chr4:18543989-18547443 REVERSE LENGTH=783	NA	1485	161.338	166.944	152.254	137.79	148.229	120.919	370.489	166.111	163.985	289.988	421.17	366.575	360.541	380.505
TRINITY_DN28121_c1_g1_i1	AT2G39390.1 | Symbols: | Ribosomal L29 family protein | chr2:16450803-16451762 REVERSE LENGTH=123	sp|Q9M5L0|RL35 EUPES 60S ribosomal protein L35 OS=Euphorbia esula OX=3993 GN=RPL35 PE=2 SV=1	977	126.182	86.4377	119.9	118.539	124.528	112.605	366.484	113.718	210.005	270.234	495.71	421.506	448.131	224.033
TRINITY_DN1388_c1_g1_i1	AT2G14580.1 | Symbols: ATPRB1, PRB1 | basic pathogenesis-related protein 1 | chr2:6225703-6226188 REVERSE LENGTH=161""	sp|P11670|PRB1 TOBAC Basic form of pathogenesis-related protein 1 OS=Nicotiana tabacum OX=4097 PE=3 SV=1	826	46.4213	7.25339	67.2104	4.26097	5.51877	4.66304	95.0646	1870.11	895.244	4.45781	2.6569	5.37901	3.98954	0.245659
TRINITY_DN30401_c0_g1_i7	AT3G13580.1 | Symbols: | Ribosomal protein L30/L7 family protein | chr3:4433809-4435109 FORWARD LENGTH=244	sp|Q9LHP1|RL74 ARATH 60S ribosomal protein L7-4 OS=Arabidopsis thaliana OX=3702 GN=RPL7D PE=2 SV=1	1287	158.546	138.65	142.045	146.655	147.277	136.181	321.534	71.4953	305.32	204.86	435.322	412.492	373.906	197.769
TRINITY_DN9932_c1_g1_i6	AT3G09630.1 | Symbols: | Ribosomal protein L4/L1 family | chr3:2953813-2955444 FORWARD LENGTH=406	sp|Q9XF97|RL4 PRUAR 60S ribosomal protein L4 OS=Prunus armeniaca OX=36596 GN=RPL4 PE=2 SV=1	1582	168.067	145.259	155.546	151.294	158.853	159.577	307.487	90.1703	316.52	221.354	379.486	373.772	361.2	134.793
TRINITY_DN3095_c0_g2_i3	AT1G78300.1 | Symbols: GRF2, 14-3-3OMEGA, GF14 OMEGA | general regulatory factor 2 | chr1:29461883-29463052 FORWARD LENGTH=259""	sp|P46266|1433 PEA 14-3-3-like protein OS=Pisum sativum OX=3888 PE=2 SV=1	1799	241.015	272.987	265.582	274.817	289.997	231.226	220.711	153.088	138.505	268.577	213.658	204.662	212.033	115.084
TRINITY_DN11703_c0_g1_i12	AT3G51030.1 | Symbols: ATTRX1, ATTRX H1, TRX1 | thioredoxin H-type 1 | chr3:18951123-18951955 REVERSE LENGTH=114""	sp|Q43636|TRXH RICCO Thioredoxin H-type OS=Ricinus communis OX=3988 PE=3 SV=1	692	238.267	203.866	268.134	258.197	247.488	215.459	222.513	32.5975	119.494	341.145	276.766	245.372	312.199	220.207
TRINITY_DN19438_c0_g2_i3	AT2G41905.1 | Symbols: | BEST Arabidopsis thaliana protein match is: arabinogalactan protein 23 (TAIR:AT3G57690.1); Has 35333 Blast hits to 34131 proteins in 2444 species: Archae - 798; Bacteria - 22429; Metazoa - 974; Fungi - 991; Plants - 531; Viruses - 0; Other Eukaryotes - 9610 (source: NCBI BLink). | chr2:17495766-17495951 FORWARD LENGTH=61	sp|Q94JW0|DOHH ARATH Deoxyhypusine hydroxylase OS=Arabidopsis thaliana OX=3702 GN=At3g58180 PE=1 SV=1	611	151.124	343.46	216.689	319.006	330.687	301.29	94.9175	90.1857	34.393	448.874	214.422	231.243	203.597	0
TRINITY_DN1833_c1_g1_i25	NA	NA	273	226.412	525.093	279.447	426.206	472.035	508.734	58.156	28.0699	46.8517	399.256	0	0	0	0
TRINITY_DN7232_c0_g1_i6	AT1G73260.1 | Symbols: ATKTI1, KTI1 | kunitz trypsin inhibitor 1 | chr1:27547410-27548057 REVERSE LENGTH=215""	sp|P01070|ITRA SOYBN Trypsin inhibitor A OS=Glycine max OX=3847 GN=KTI3 PE=1 SV=2	827	28.9435	43.6929	110.851	109.034	83.329	85.4	594.571	299.466	87.2767	124.043	648.041	279.177	467.646	73.1688
TRINITY_DN3998_c0_g3_i3	AT1G75950.1 | Symbols: SKP1, ASK1, ATSKP1, SKP1A, UIP1 | S phase kinase-associated protein 1 | chr1:28516715-28517454 FORWARD LENGTH=160""	sp|Q39255|SKP1A ARATH SKP1-like protein 1A OS=Arabidopsis thaliana OX=3702 GN=SKP1A PE=1 SV=1	942	246.282	212.639	225.088	192.714	224.361	196.64	221.292	293.049	235.599	210.345	250.512	224.556	223.076	120.786
TRINITY_DN2521_c0_g2_i13	AT2G43330.1 | Symbols: ATINT1, INT1 | inositol transporter 1 | chr2:18001135-18003854 FORWARD LENGTH=509""	sp|Q8VZR6|INT1 ARATH Inositol transporter 1 OS=Arabidopsis thaliana OX=3702 GN=INT1 PE=1 SV=1	2326	346.052	303.229	313.774	320.967	306.675	262.763	160.751	282.958	210.421	138.658	99.5383	105.983	102.382	116.116
TRINITY_DN19783_c1_g1_i2	AT3G18410.2 | Symbols: | Complex I subunit NDUFS6 | chr3:6323203-6323761 FORWARD LENGTH=106	sp|Q94C12|NDBAB ARATH NADH dehydrogenase [ubiquinone] 1 beta subcomplex subunit 10-B OS=Arabidopsis thaliana OX=3702 GN=At3g18410 PE=1 SV=1	1271	210.095	200.4	175.209	179.187	201.292	174.798	244.484	224.911	184.284	257.561	277.042	324.026	298.421	153.621
TRINITY_DN6468_c0_g1_i8	AT1G24020.2 | Symbols: MLP423 | MLP-like protein 423 | chr1:8500653-8501458 REVERSE LENGTH=155	sp|O50001|PRU1 PRUAR Major allergen Pru ar 1 OS=Prunus armeniaca OX=36596 PE=1 SV=1	1872	20.5717	20.7798	12.0246	12.7108	13.618	9.85565	406.04	10.2172	18.5198	618.293	476.881	636.201	690.878	4.78577
TRINITY_DN2530_c0_g3_i3	AT5G16110.1 | Symbols: | unknown protein; FUNCTIONS IN: molecular function unknown; INVOLVED IN: biological process unknown; LOCATED IN: chloroplast; EXPRESSED IN: 24 plant structures; EXPRESSED DURING: 15 growth stages; BEST Arabidopsis thaliana protein match is: unknown protein (TAIR:AT3G02555.1); Has 133 Blast hits to 133 proteins in 18 species: Archae - 0; Bacteria - 0; Metazoa - 0; Fungi - 0…	NA	1051	171.557	148.283	179.886	162.733	187.199	175.963	225.675	441.313	142.02	339.728	207.996	288.471	275.224	84.8899
TRINITY_DN5965_c0_g1_i23	AT3G52300.1 | Symbols: ATPQ | ATP synthase D chain, mitochondrial | chr3:19396689-19398119 FORWARD LENGTH=168""	sp|Q9FT52|ATP5H ARATH ATP synthase subunit d, mitochondrial OS=Arabidopsis thaliana OX=3702 GN=At3g52300 PE=1 SV=3""	1237	216.6	205.632	178.475	203.257	217.404	186.285	244.083	96.1514	157.372	317.152	299	309.967	312.922	68.6406
TRINITY_DN1056_c0_g1_i7	AT4G17900.1 | Symbols: | PLATZ transcription factor family protein | chr4:9946046-9947697 FORWARD LENGTH=227	sp|Q1G3Q4|RITF1 ARATH Protein RGF1 INDUCIBLE TRANSCRIPTION FACTOR 1 OS=Arabidopsis thaliana OX=3702 GN=RITF1 PE=1 SV=1	1616	332.027	267.315	287.754	269.12	248.561	255.434	96.6342	806.067	136.31	62.4945	53.4649	62.452	59.2363	24.2699
TRINITY_DN3989_c0_g1_i10	AT5G17680.1 | Symbols: | disease resistance protein (TIR-NBS-LRR class), putative | chr5:5822999-5827153 FORWARD LENGTH=1294""	NA	403	2.24566	25.1739	656.431	1.07302	558.615	31.8971	1.40875	3.73267	1484.07	0	0	167.588	0.718924	0
TRINITY_DN5645_c1_g1_i15	AT1G33140.1 | Symbols: PGY2 | Ribosomal protein L6 family | chr1:12023360-12024502 FORWARD LENGTH=194	sp|P30707|RL9 PEA 60S ribosomal protein L9 OS=Pisum sativum OX=3888 GN=RPL9 PE=2 SV=1	387	135.595	100.498	114.216	113.225	109.48	121.454	318.085	69.3351	229.156	181.672	497.616	475.671	460.44	154.893
TRINITY_DN2348_c1_g1_i2	AT1G13950.1 | Symbols: EIF-5A, ELF5A-1, ATELF5A-1, EIF5A | eukaryotic elongation factor 5A-1 | chr1:4773631-4774668 FORWARD LENGTH=158""	sp|Q9AXJ4|IF5A MANES Eukaryotic translation initiation factor 5A OS=Manihot esculenta OX=3983 PE=2 SV=2	909	229.213	208.652	218.643	217.756	218.918	196.234	221.305	177.626	174.289	220.519	270.972	279.321	286.67	192.611
TRINITY_DN38075_c0_g1_i12	AT3G47340.3 | Symbols: ASN1, DIN6, AT-ASN1 | glutamine-dependent asparagine synthase 1 | chr3:17438787-17441043 REVERSE LENGTH=456""	sp|P19252|ASNS2 PEA Asparagine synthetase, root [glutamine-hydrolyzing] OS=Pisum sativum OX=3888 GN=AS2 PE=2 SV=3""	533	86.0547	11.3229	224.803	47.6709	20.1881	29.3384	69.0669	2132.7	173.001	36.8702	19.7965	43.9885	25.0281	0.978285
TRINITY_DN6486_c0_g1_i2	AT2G04520.1 | Symbols: | Nucleic acid-binding, OB-fold-like protein | chr2:1574802-1575239 REVERSE LENGTH=145""	sp|P56331|IF1A ONOVI Eukaryotic translation initiation factor 1A OS=Onobrychis viciifolia OX=3882 PE=2 SV=2	1486	382.094	289.995	275.188	277.807	280.197	274.651	126.763	304.16	171.995	128.896	129.96	143.308	125.43	68.2675
TRINITY_DN32421_c0_g1_i1	AT4G29130.1 | Symbols: ATHXK1, GIN2, HXK1 | hexokinase 1 | chr4:14352338-14354865 REVERSE LENGTH=496""	sp|Q9SEK3|HXK1 SPIOL Hexokinase-1 OS=Spinacia oleracea OX=3562 GN=HXK1 PE=2 SV=1	358	354.097	424.216	351.059	411.313	513.909	331.331	114.34	44.4393	32.3532	135.331	58.8911	74.088	59.2277	17.6999
TRINITY_DN5072_c3_g1_i1	AT5G60660.1 | Symbols: PIP2F, PIP2;4 | plasma membrane intrinsic protein 2;4 | chr5:24375673-24376939 REVERSE LENGTH=291""	sp|Q84RL7|PIP21 MAIZE Aquaporin PIP2-1 OS=Zea mays OX=4577 GN=PIP2-1 PE=1 SV=2	807	238.2	461.593	480.613	581.597	503.882	305.849	77.7037	133.648	25.5194	14.7441	21.751	29.8386	25.8928	129.567
TRINITY_DN26790_c0_g1_i2	AT4G37450.1 | Symbols: AGP18, ATAGP18 | arabinogalactan protein 18 | chr4:17605926-17606734 REVERSE LENGTH=209""	sp|Q9FPR2|AGP18 ARATH Lysine-rich arabinogalactan protein 18 OS=Arabidopsis thaliana OX=3702 GN=AGP18 PE=2 SV=1	1136	95.8224	381.235	357.276	419.795	494.611	267.965	246.734	3.23826	81.8547	216.059	126.467	95.5554	109.099	26.7945
TRINITY_DN4828_c0_g1_i15	AT2G35840.3 | Symbols: | Sucrose-6F-phosphate phosphohydrolase family protein | chr2:15053952-15055776 FORWARD LENGTH=422	sp|Q5IH14|SPP1 TOBAC Sucrose-phosphatase 1 OS=Nicotiana tabacum OX=4097 GN=SPP1 PE=2 SV=1	1622	294.882	419.616	296.511	412.03	403.322	301.25	145.973	58.5057	48.3361	279.971	74.0979	79.7734	80.4062	63.8517
TRINITY_DN1993_c0_g1_i3	AT1G53240.1 | Symbols: mMDH1 | Lactate/malate dehydrogenase family protein | chr1:19854966-19856802 REVERSE LENGTH=341	sp|P83373|MDHM FRAAN Malate dehydrogenase, mitochondrial OS=Fragaria ananassa OX=3747 GN=MMDHI PE=1 SV=1""	1729	136.984	170.01	118.54	144.3	158.51	138.188	304.869	81.8395	129.318	393.098	348.024	367.644	396.385	103.47
TRINITY_DN19721_c0_g1_i2	AT4G11010.1 | Symbols: NDPK3 | nucleoside diphosphate kinase 3 | chr4:6732780-6734298 REVERSE LENGTH=238	sp|O49203|NDK3 ARATH Nucleoside diphosphate kinase III, chloroplastic/mitochondrial OS=Arabidopsis thaliana OX=3702 GN=NDPK3 PE=1 SV=1""	1429	160.839	184.749	139.911	183.442	183.263	154.222	245.991	82.035	124.711	436.355	252.563	373.714	362.149	70.2135
TRINITY_DN4291_c0_g1_i1	AT1G79550.2 | Symbols: PGK | phosphoglycerate kinase | chr1:29924347-29926295 REVERSE LENGTH=401	sp|Q42962|PGKY TOBAC Phosphoglycerate kinase, cytosolic OS=Nicotiana tabacum OX=4097 PE=2 SV=1""	2652	227.218	266.564	169.065	244.358	292.528	255.533	242.21	64.397	109.072	270.397	245.776	240.413	251.055	85.6122
TRINITY_DN6840_c0_g2_i3	AT5G10530.1 | Symbols: | Concanavalin A-like lectin protein kinase family protein | chr5:3324978-3326933 REVERSE LENGTH=651	sp|P19588|LEC5 VIGUC Lectin DB58 OS=Vigna unguiculata subsp. cylindrica OX=3840 PE=1 SV=2	1441	8.05861	3.97773	26.4767	31.8218	16.8206	19.744	777.854	130.525	96.8019	150.273	724.876	396.416	490.275	23.9868
TRINITY_DN143569_c0_g1_i1	AT5G12100.1 | Symbols: | pentatricopeptide (PPR) repeat-containing protein | chr5:3911388-3913838 FORWARD LENGTH=816	sp|Q9FMQ1|PP376 ARATH Pentatricopeptide repeat-containing protein At5g12100, mitochondrial OS=Arabidopsis thaliana OX=3702 GN=At5g12100 PE=2 SV=1""	734	146.053	69.683	75.6022	69.5667	77.2782	66.021	346.535	308.143	113.479	258.489	686.697	312.616	339.384	65.9013
TRINITY_DN8867_c1_g1_i3	AT5G05340.1 | Symbols: | Peroxidase superfamily protein | chr5:1579142-1580819 REVERSE LENGTH=324	sp|A7NY33|PER4 VITVI Peroxidase 4 OS=Vitis vinifera OX=29760 GN=GSVIVT00023967001 PE=1 SV=1	1461	420.682	94.9477	379.107	83.6362	60.2537	133.004	47.8222	1167.54	385.441	34.0835	11.8235	22.7829	21.8099	4.62431
TRINITY_DN740_c2_g1_i1	AT5G38760.1 | Symbols: | Late embryogenesis abundant protein (LEA) family protein | chr5:15524249-15524743 FORWARD LENGTH=67	NA	548	0.541988	0.389424	0	1.55544	1.21061	0.414051	167.517	149.274	0	515.06	758.023	577.477	682.911	0
TRINITY_DN8183_c0_g1_i8	AT5G65670.2 | Symbols: IAA9 | indole-3-acetic acid inducible 9 | chr5:26254463-26256134 FORWARD LENGTH=336	sp|Q38827|IAA9 ARATH Auxin-responsive protein IAA9 OS=Arabidopsis thaliana OX=3702 GN=IAA9 PE=1 SV=1	1755	277.569	401.317	269.77	379.593	430.983	305.342	142.522	10.5895	70.6879	217.161	120.11	107.355	116.077	19.3757
TRINITY_DN15148_c0_g1_i6	AT3G50980.1 | Symbols: XERO1 | dehydrin xero 1 | chr3:18942034-18942721 FORWARD LENGTH=128	sp|P28641|DHN3 PEA Dehydrin DHN3 OS=Pisum sativum OX=3888 GN=DHN3 PE=2 SV=1	1584	223.562	137.474	150.949	141.164	120.147	105.861	209.507	955.656	665.007	42.5733	43.9563	28.4912	23.4855	1936.95
TRINITY_DN28217_c0_g2_i21	AT2G32150.1 | Symbols: | Haloacid dehalogenase-like hydrolase (HAD) superfamily protein | chr2:13659095-13660531 FORWARD LENGTH=263	sp|Q9ZVJ5|SGGP ARATH Haloacid dehalogenase-like hydrolase domain-containing protein Sgpp OS=Arabidopsis thaliana OX=3702 GN=SGPP PE=1 SV=2	1486	210.467	167.289	287.181	134.361	120.288	122.414	126.748	941.722	74.4056	34.5546	71.0736	359.388	197.487	13.7666
TRINITY_DN43958_c0_g1_i9	AT3G22400.1 | Symbols: LOX5 | PLAT/LH2 domain-containing lipoxygenase family protein | chr3:7927011-7931167 FORWARD LENGTH=886	sp|P24095|LOXX SOYBN Seed linoleate 9S-lipoxygenase OS=Glycine max OX=3847 GN=LOX1.4 PE=1 SV=1	423	33.2402	25.8605	77.2964	60.6826	48.3749	29.0314	461.111	49.1446	198.973	355.348	483.143	472.887	544.982	475.429
TRINITY_DN11424_c0_g1_i7	AT1G78080.1 | Symbols: RAP2.4 | related to AP2 4 | chr1:29364790-29365794 FORWARD LENGTH=334	sp|Q8H1E4|RAP24 ARATH Ethylene-responsive transcription factor RAP2-4 OS=Arabidopsis thaliana OX=3702 GN=RAP2-4 PE=1 SV=1	2451	308.727	268.844	252.941	229.951	257.089	220.587	203.5	396.009	179.678	122.738	127.986	139.723	127.001	202.933
TRINITY_DN3253_c0_g1_i128	AT4G29130.1 | Symbols: ATHXK1, GIN2, HXK1 | hexokinase 1 | chr4:14352338-14354865 REVERSE LENGTH=496""	sp|Q9SEK3|HXK1 SPIOL Hexokinase-1 OS=Spinacia oleracea OX=3562 GN=HXK1 PE=2 SV=1	1665	346.427	449.261	315.514	389.952	465.643	326.38	118.871	36.3258	42.0755	135.465	61.2955	80.8411	65.4735	23.5357
TRINITY_DN1726_c0_g2_i24	AT5G26667.3 | Symbols: PYR6 | P-loop containing nucleoside triphosphate hydrolases superfamily protein | chr5:9276659-9278091 FORWARD LENGTH=202	sp|O04905|KCY3 ARATH UMP-CMP kinase 3 OS=Arabidopsis thaliana OX=3702 GN=UMK3 PE=1 SV=1	1015	244.138	288.064	208.36	219.25	300.635	213.261	203.171	102.176	125.104	397.148	139.138	195.953	190.811	40.4521
TRINITY_DN3308_c0_g3_i2	AT3G21420.1 | Symbols: | 2-oxoglutarate (2OG) and Fe(II)-dependent oxygenase superfamily protein | chr3:7541579-7543221 FORWARD LENGTH=364	sp|Q39224|SRG1 ARATH Protein SRG1 OS=Arabidopsis thaliana OX=3702 GN=SRG1 PE=2 SV=1	2145	454.953	349.897	376.45	204.667	256.086	264.454	79.0046	223.335	269.767	155.245	34.4137	89.3105	65.6229	2.92922
TRINITY_DN3248_c0_g1_i2	AT5G47030.1 | Symbols: | ATPase, F1 complex, delta/epsilon subunit | chr5:19090384-19092034 FORWARD LENGTH=203""	sp|Q40089|ATP4 IPOBA ATP synthase subunit delta', mitochondrial OS=Ipomoea batatas OX=4120 PE=1 SV=1""	1139	208.059	214.039	186.004	205.294	201.908	169.323	236.753	123.969	144.97	308.545	261.264	277.097	285.828	76.9744
TRINITY_DN4557_c0_g1_i5	AT4G34050.1 | Symbols: CCoAOMT1 | S-adenosyl-L-methionine-dependent methyltransferases superfamily protein | chr4:16310844-16311973 FORWARD LENGTH=259	sp|Q40313|CAMT MEDSA Caffeoyl-CoA O-methyltransferase OS=Medicago sativa OX=3879 GN=CCOMT PE=1 SV=1	1180	2.67854	2.34046	2.23399	4.9525	2.97273	2.60432	661.798	2.28689	20.5164	170.623	990.612	302.751	656.052	1.49698
TRINITY_DN16354_c1_g3_i1	AT4G24210.1 | Symbols: SLY1 | F-box family protein | chr4:12563658-12564113 FORWARD LENGTH=151	sp|Q9STX3|GID2 ARATH F-box protein GID2 OS=Arabidopsis thaliana OX=3702 GN=GID2 PE=1 SV=1	546	170.266	147.203	156.032	130.829	145.315	128.411	309.527	186.515	148.284	301.543	331.776	320.509	340.296	264.719
TRINITY_DN1213_c1_g1_i12	AT4G19420.1 | Symbols: | Pectinacetylesterase family protein | chr4:10587504-10589807 REVERSE LENGTH=397	sp|Q6DBP4|PAE8 ARATH Pectin acetylesterase 8 OS=Arabidopsis thaliana OX=3702 GN=PAE8 PE=2 SV=1	1753	215.294	311.938	294.319	315.268	275.878	203.824	236.764	27.4897	90.3262	226.756	182.761	215.085	208.46	30.4898
TRINITY_DN439_c7_g3_i5	NA	NA	343	354.698	386.332	297.907	330.119	302.24	212.102	168.879	99.4687	181.213	164.029	74.9249	107.61	124.56	39.0474
TRINITY_DN9357_c0_g1_i2	AT4G13230.1 | Symbols: | Late embryogenesis abundant protein (LEA) family protein | chr4:7675841-7676629 REVERSE LENGTH=120	sp|Q8LFD5|Y4323 ARATH Uncharacterized protein At4g13230 OS=Arabidopsis thaliana OX=3702 GN=At4g13230 PE=2 SV=1	597	1.44083	8.10108	2.05995	4.82119	2.57244	2.01714	167.669	100.352	0.368032	1236.66	375.853	403.732	496.671	0
TRINITY_DN5201_c0_g1_i19	ATCG00680.1 | Symbols: PSBB | photosystem II reaction center protein B | chrC:72371-73897 FORWARD LENGTH=508	sp|A4GGD1|PSBB PHAVU Photosystem II CP47 reaction center protein OS=Phaseolus vulgaris OX=3885 GN=psbB PE=3 SV=1	3514	259.94	228.724	221.489	245.335	276.133	227.387	230.317	165.883	126.642	152.234	187.046	214.889	256.752	263.292
TRINITY_DN56936_c0_g1_i2	AT3G56360.1 | Symbols: | unknown protein; FUNCTIONS IN: molecular function unknown; INVOLVED IN: biological process unknown; LOCATED IN: chloroplast; EXPRESSED IN: 24 plant structures; EXPRESSED DURING: 15 growth stages; BEST Arabidopsis thaliana protein match is: unknown protein (TAIR:AT5G05250.1); Has 45 Blast hits to 45 proteins in 13 species: Archae - 0; Bacteria - 0; Metazoa - 0; Fungi - 0; …	NA	1332	282.621	213.791	221.201	204.525	275.19	250.862	187.015	320.738	178.773	111.16	150.935	210.719	179.701	43.2308
TRINITY_DN3699_c1_g1_i4	AT1G13410.1 | Symbols: | Tetratricopeptide repeat (TPR)-like superfamily protein | chr1:4601526-4603174 FORWARD LENGTH=474	sp|Q06215|PPO VICFA Polyphenol oxidase A1, chloroplastic OS=Vicia faba OX=3906 PE=1 SV=1""	743	75.1759	64.9914	104.32	101.638	95.5043	70.8348	283.093	0.558371	357.492	443.544	242.014	456.206	487.315	41.6551
TRINITY_DN3682_c0_g1_i3	AT4G25050.1 | Symbols: ACP4 | acyl carrier protein 4 | chr4:12870178-12871024 FORWARD LENGTH=137	sp|P93092|ACP1 CASGL Acyl carrier protein 1, chloroplastic OS=Casuarina glauca OX=3522 GN=ACP1 PE=2 SV=1""	633	155.652	107.085	110.254	112.393	134.546	106.547	269.64	69.0329	153.043	505.829	335.761	364.497	351.77	67.6867
TRINITY_DN9618_c0_g1_i1	AT2G45820.1 | Symbols: | Remorin family protein | chr2:18863147-18864576 REVERSE LENGTH=190	sp|O80837|REMO ARATH Remorin OS=Arabidopsis thaliana OX=3702 GN=DBP PE=1 SV=1	940	190.36	401.359	274.571	382.044	417.315	391.045	103.019	50.4028	69.5776	335.246	56.5825	44.7056	51.1018	30.8078
TRINITY_DN8398_c1_g1_i5	AT3G53750.1 | Symbols: ACT3 | actin 3 | chr3:19915924-19917371 FORWARD LENGTH=377	sp|P24902|ACT PINCO Actin (Fragment) OS=Pinus contorta OX=3339 PE=3 SV=1	208	148.514	302.263	231.355	250.925	325.036	301.542	86.9119	56.6019	43.6374	436.619	136.826	259.298	186.607	42.1711
TRINITY_DN8009_c0_g1_i9	AT2G46760.1 | Symbols: | D-arabinono-1,4-lactone oxidase family protein | chr2:19213028-19215166 REVERSE LENGTH=603""	sp|O81032|GGLO6 ARATH Probable L-gulonolactone oxidase 6 OS=Arabidopsis thaliana OX=3702 GN=GULLO6 PE=3 SV=1	1502	52.3751	20.8695	77.7264	8.41761	20.003	22.722	47.8373	1487.57	1003.04	9.05121	1.02838	11.0891	0.766172	0.372174
TRINITY_DN15570_c0_g1_i15	AT2G02760.1 | Symbols: ATUBC2, UBC2 | ubiquiting-conjugating enzyme 2 | chr2:774271-775149 FORWARD LENGTH=152""	sp|P42745|UBC2 ARATH Ubiquitin-conjugating enzyme E2 2 OS=Arabidopsis thaliana OX=3702 GN=UBC2 PE=2 SV=1	1145	129.663	122.392	141.459	127.071	138.451	112.978	299.975	183.597	107.099	291.979	365.907	358.409	377.11	170.469
TRINITY_DN58595_c0_g1_i6	AT3G12500.1 | Symbols: ATHCHIB, PR3, PR-3, CHI-B, B-CHI, HCHIB | basic chitinase | chr3:3962501-3963984 REVERSE LENGTH=335""	sp|P36907|CHIX PEA Endochitinase OS=Pisum sativum OX=3888 PE=2 SV=1	1221	18.0876	7.34943	10.255	6.16181	7.49619	10.0848	89.01	2454.83	108.706	6.53865	7.69507	15.6179	10.5467	0
TRINITY_DN23846_c0_g1_i1	AT5G23940.1 | Symbols: EMB3009, PEL3, DCR | HXXXD-type acyl-transferase family protein | chr5:8076616-8079677 REVERSE LENGTH=484""	sp|Q9FF86|DCR ARATH BAHD acyltransferase DCR OS=Arabidopsis thaliana OX=3702 GN=DCR PE=2 SV=1	1661	203.566	184.781	174.879	148.479	155.023	133.973	268.324	38.2462	143.128	589.342	202.091	248.936	257.067	28.298
TRINITY_DN10706_c0_g1_i19	AT5G12380.1 | Symbols: ANNAT8 | annexin 8 | chr5:4009223-4010687 FORWARD LENGTH=316	sp|P51074|ANX4 FRAAN Annexin-like protein RJ4 OS=Fragaria ananassa OX=3747 PE=2 SV=2	1390	33.0433	44.1091	55.4014	87.6235	83.4719	45.2495	518.939	13.1801	44.5971	270.173	613.74	428.386	506.956	0.663213
TRINITY_DN11138_c0_g1_i9	AT2G39050.1 | Symbols: | hydroxyproline-rich glycoprotein family protein | chr2:16303427-16305336 FORWARD LENGTH=317	sp|Q945P1|EULS3 ARATH Ricin B-like lectin EULS3 OS=Arabidopsis thaliana OX=3702 GN=EULS3 PE=1 SV=1	1544	262.496	261.202	212.296	243.455	233.801	216.459	219.1	136.738	230.307	164.773	202.098	174.852	184.684	150.658
TRINITY_DN13191_c0_g2_i3	AT5G23860.2 | Symbols: TUB8 | tubulin beta 8 | chr5:8042962-8044528 FORWARD LENGTH=449	sp|P37832|TBB7 ORYSJ Tubulin beta-7 chain OS=Oryza sativa subsp. japonica OX=39947 GN=TUBB7 PE=2 SV=2	549	271.277	246.113	201.208	226.907	206.848	192.259	194.451	128.984	180.06	258.811	195.123	218.495	215.907	142.199
TRINITY_DN1860_c0_g1_i5	AT3G49470.1 | Symbols: NACA2 | nascent polypeptide-associated complex subunit alpha-like protein 2 | chr3:18341072-18342273 FORWARD LENGTH=217	sp|Q94JX9|NACA2 ARATH Nascent polypeptide-associated complex subunit alpha-like protein 2 OS=Arabidopsis thaliana OX=3702 GN=At3g49470 PE=2 SV=2	1031	178.176	161.397	161.908	153.632	166.388	156.7	263.416	246.991	226.142	160.541	300.388	282.561	269.214	266.073
TRINITY_DN374_c0_g1_i3	AT3G18130.1 | Symbols: RACK1C AT | receptor for activated C kinase 1C | chr3:6211109-6212371 REVERSE LENGTH=326	sp|Q39836|GBLP SOYBN Guanine nucleotide-binding protein subunit beta-like protein OS=Glycine max OX=3847 PE=2 SV=1	1570	146.151	123.24	131.943	135.51	142.244	125.559	271.99	69.2809	307.933	210.793	351.829	354.352	356.157	123.781
TRINITY_DN5020_c0_g1_i5	AT5G09510.1 | Symbols: | Ribosomal protein S19 family protein | chr5:2955698-2956554 REVERSE LENGTH=152	sp|P31674|RS15 ORYSJ 40S ribosomal protein S15 OS=Oryza sativa subsp. japonica OX=39947 GN=RPS15 PE=2 SV=2	1116	130.259	110.833	122.017	122.272	135.854	113.585	320.828	65.1103	236.111	222.104	395.725	384.244	363.333	151.218
TRINITY_DN2049_c1_g1_i1	AT4G21620.2 | Symbols: | glycine-rich protein | chr4:11491519-11491914 FORWARD LENGTH=98	sp|Q6NKW9|E138 ARATH Glucan endo-1,3-beta-glucosidase 8 OS=Arabidopsis thaliana OX=3702 GN=At1g64760 PE=2 SV=2""	998	103.62	61.1253	57.8674	59.1283	71.8065	49.1884	259.712	288.604	516.075	332.633	291.179	330.07	299.714	26.9542
TRINITY_DN3385_c0_g1_i13	AT1G13950.1 | Symbols: EIF-5A, ELF5A-1, ATELF5A-1, EIF5A | eukaryotic elongation factor 5A-1 | chr1:4773631-4774668 FORWARD LENGTH=158""	sp|Q9AXJ4|IF5A MANES Eukaryotic translation initiation factor 5A OS=Manihot esculenta OX=3983 PE=2 SV=2	994	233.735	120.222	219.26	150.838	171.775	154.383	176.331	589.329	255.062	158.119	143.4	183.726	163.873	126.759
TRINITY_DN3955_c0_g1_i4	AT5G20240.1 | Symbols: PI | K-box region and MADS-box transcription factor family protein | chr5:6829203-6831208 FORWARD LENGTH=208	sp|Q0HA25|MADS9 VITVI Agamous-like MADS-box protein MADS9 OS=Vitis vinifera OX=29760 GN=MADS9 PE=2 SV=2	1268	67.7865	148.435	159.784	162.663	154.376	112.177	265.25	55.7741	14.0421	329.664	366.456	475.032	406.748	0
TRINITY_DN10263_c0_g1_i56	AT2G02760.1 | Symbols: ATUBC2, UBC2 | ubiquiting-conjugating enzyme 2 | chr2:774271-775149 FORWARD LENGTH=152""	sp|P42745|UBC2 ARATH Ubiquitin-conjugating enzyme E2 2 OS=Arabidopsis thaliana OX=3702 GN=UBC2 PE=2 SV=1	1173	223.226	193.834	211.733	226.771	227.495	179.865	196.276	254.191	165.329	189.771	213.6	220.436	215.231	190.999
TRINITY_DN8137_c0_g2_i4	AT5G40260.1 | Symbols: SWEET8, AtSWEET8 | Nodulin MtN3 family protein | chr5:16089842-16091527 FORWARD LENGTH=239""	sp|Q0J361|SWT7A ORYSJ Bidirectional sugar transporter SWEET7a OS=Oryza sativa subsp. japonica OX=39947 GN=SWEET7A PE=3 SV=2	682	463.462	527.298	409.298	473.418	416.548	308.227	49.4145	2.50679	13.5907	43.2618	0.969195	2.72994	2.53575	0.156963
TRINITY_DN11536_c0_g1_i3	AT3G49010.3 | Symbols: ATBBC1, BBC1, RSU2 | breast basic conserved 1 | chr3:18166971-18168047 REVERSE LENGTH=206""	sp|P41127|RL131 ARATH 60S ribosomal protein L13-1 OS=Arabidopsis thaliana OX=3702 GN=RPL13B PE=1 SV=1	1151	148.472	119.984	132.735	119.327	136.214	130.678	285.912	89.1943	279.845	201.756	355.456	361.907	351.224	181.027
TRINITY_DN12916_c0_g1_i18	AT5G39570.1 | Symbols: | FUNCTIONS IN: molecular function unknown; INVOLVED IN: biological process unknown; LOCATED IN: cytosol, nucleus; EXPRESSED IN: 25 plant structures; EXPRESSED DURING: 14 growth stages; BEST Arabidopsis thaliana protein match is: glycine-rich protein (TAIR:AT3G29075.1); Has 30201 Blast hits to 17322 proteins in 780 species: Archae - 12; Bacteria - 1396; Metazoa - 17338; Fun…	sp|Q9FKA5|Y5957 ARATH Uncharacterized protein At5g39570 OS=Arabidopsis thaliana OX=3702 GN=At5g39570 PE=1 SV=1	328	203.659	229.07	194.392	229.674	173.83	179.921	232.56	187.747	180.433	258.572	221.675	222.979	194.45	143.274
TRINITY_DN7279_c2_g1_i20	AT3G51680.1 | Symbols: | NAD(P)-binding Rossmann-fold superfamily protein | chr3:19173622-19174667 REVERSE LENGTH=303	sp|K4N0V2|BDH LAVIN Borneol dehydrogenase, mitochondrial OS=Lavandula x intermedia OX=1196215 GN=BDH PE=1 SV=1""	1152	244.911	126.672	319.007	166.138	129.358	159.845	55.0041	1137.54	299.694	11.0584	13.1981	28.7673	16.6909	0
TRINITY_DN9306_c1_g1_i3	AT3G52880.1 | Symbols: ATMDAR1, MDAR1 | monodehydroascorbate reductase 1 | chr3:19601477-19604366 REVERSE LENGTH=434""	sp|Q40977|MDAR PEA Monodehydroascorbate reductase OS=Pisum sativum OX=3888 PE=1 SV=1	2043	258.082	246.784	239.972	272.24	236.204	238.272	163.505	154.461	197.917	199.794	172.618	160.332	165.048	175.367
TRINITY_DN1900_c0_g1_i5	AT5G59240.1 | Symbols: | Ribosomal protein S8e family protein | chr5:23902626-23903670 REVERSE LENGTH=210	sp|Q08069|RS8 MAIZE 40S ribosomal protein S8 OS=Zea mays OX=4577 GN=RPS8 PE=2 SV=2	1034	131.155	125.957	120.235	122.392	137.673	129.715	288.758	67.07	270.524	188.042	381.555	365.367	373.042	140.133
TRINITY_DN4950_c0_g1_i10	AT3G04840.1 | Symbols: | Ribosomal protein S3Ae | chr3:1329751-1331418 FORWARD LENGTH=262	sp|Q8GTE3|RS3A CICAR 40S ribosomal protein S3a OS=Cicer arietinum OX=3827 PE=2 SV=1	1356	139.601	121.989	121.46	131.859	142.699	128.828	294.963	66.1701	278.225	182.346	350.419	389.978	351.054	225.709
TRINITY_DN58436_c0_g1_i1	AT5G10430.1 | Symbols: AGP4, ATAGP4 | arabinogalactan protein 4 | chr5:3277828-3278235 REVERSE LENGTH=135""	sp|Q9ZT16|AGP4 ARATH Classical arabinogalactan protein 4 OS=Arabidopsis thaliana OX=3702 GN=AGP4 PE=1 SV=1	1215	242.302	286.959	220.814	207.977	229.973	175.148	207.008	239.966	126.935	295.802	153.998	152.668	159.303	34.5554
TRINITY_DN2256_c1_g1_i8	AT1G23290.1 | Symbols: RPL27A, RPL27AB | Ribosomal protein L18e/L15 superfamily protein | chr1:8263007-8263447 FORWARD LENGTH=146""	sp|Q9LR33|R27A2 ARATH 60S ribosomal protein L27a-2 OS=Arabidopsis thaliana OX=3702 GN=RPL27AB PE=2 SV=1	371	176.396	163.079	133.696	144.226	164.114	162.071	263.542	127.815	278.251	202.572	292.444	294.26	293.311	127.822
TRINITY_DN4636_c1_g1_i1	AT4G37260.1 | Symbols: MYB73, ATMYB73 | myb domain protein 73 | chr4:17540602-17541564 FORWARD LENGTH=320""	sp|O23160|MYB73 ARATH Transcription factor MYB73 OS=Arabidopsis thaliana OX=3702 GN=MYB73 PE=1 SV=1	1366	402.989	379.895	352.758	353.141	352.849	321.635	94.3045	166.803	147.081	26.7983	36.4685	26.0365	23.981	71.4658
TRINITY_DN58436_c0_g1_i2	AT5G10430.1 | Symbols: AGP4, ATAGP4 | arabinogalactan protein 4 | chr5:3277828-3278235 REVERSE LENGTH=135""	sp|Q9ZT16|AGP4 ARATH Classical arabinogalactan protein 4 OS=Arabidopsis thaliana OX=3702 GN=AGP4 PE=1 SV=1	1191	256.63	279.831	223.685	199.419	243.938	179.528	195.161	210.937	129.251	316.039	162.291	133.875	153.807	36.6053
TRINITY_DN27639_c0_g1_i2	AT5G55160.1 | Symbols: SUM2, SUMO 2, SUMO2, ATSUMO2 | small ubiquitin-like modifier 2 | chr5:22383747-22384772 REVERSE LENGTH=103""	sp|Q9FLP6|SUMO2 ARATH Small ubiquitin-related modifier 2 OS=Arabidopsis thaliana OX=3702 GN=SUMO2 PE=1 SV=1	1512	249.2	218.637	203.46	216.05	232.51	190.738	213.048	152.013	163.417	191.528	238.9	210.373	200.82	193.366
TRINITY_DN2859_c0_g1_i4	AT5G05600.1 | Symbols: | 2-oxoglutarate (2OG) and Fe(II)-dependent oxygenase superfamily protein | chr5:1672266-1674602 FORWARD LENGTH=371	sp|Q9FFF6|JOX2 ARATH Jasmonate-induced oxygenase 2 OS=Arabidopsis thaliana OX=3702 GN=JOX2 PE=1 SV=1	1492	381.074	446.803	439.747	444.469	463.662	419.924	32.0106	0.377585	25.0621	7.12424	0.697086	7.39067	4.48205	0.200809
TRINITY_DN212_c2_g3_i1	AT2G37170.1 | Symbols: PIP2B, PIP2;2 | plasma membrane intrinsic protein 2 | chr2:15613624-15614791 REVERSE LENGTH=285""	sp|Q9ATM4|PIP27 MAIZE Aquaporin PIP2-7 OS=Zea mays OX=4577 GN=PIP2-7 PE=2 SV=1	1017	216.482	414.796	422	542.657	493.666	288.536	72.0777	111.304	25.4956	12.6982	25.6453	22.967	23.4711	130.688
TRINITY_DN4439_c1_g1_i4	AT1G10550.1 | Symbols: XTH33, XET | xyloglucan:xyloglucosyl transferase 33 | chr1:3479257-3480957 REVERSE LENGTH=310""	sp|Q8LC45|XTH33 ARATH Probable xyloglucan endotransglucosylase/hydrolase protein 33 OS=Arabidopsis thaliana OX=3702 GN=XTH33 PE=1 SV=2	2818	343.095	495.28	354.742	463.22	569.38	336.245	63.872	8.56266	8.0924	18.0248	1.56947	6.28051	1.8345	0.732849
TRINITY_DN30235_c0_g1_i1	AT1G55020.1 | Symbols: LOX1, ATLOX1 | lipoxygenase 1 | chr1:20525798-20530143 FORWARD LENGTH=859""	sp|P27480|LOXA PHAVU Linoleate 9S-lipoxygenase 1 OS=Phaseolus vulgaris OX=3885 GN=LOXA PE=3 SV=1	369	7.07394	8.81902	48.3324	31.0066	18.5817	11.5533	486.95	16.8202	215.848	201.265	486.287	558.598	577.712	36.1468
TRINITY_DN4761_c0_g1_i1	AT5G19990.1 | Symbols: RPT6A, ATSUG1 | regulatory particle triple-A ATPase 6A | chr5:6752144-6754918 FORWARD LENGTH=419""	sp|Q9C5U3|PRS8A ARATH 26S proteasome regulatory subunit 8 homolog A OS=Arabidopsis thaliana OX=3702 GN=RPT6A PE=1 SV=1	1871	269.151	272.189	232.805	247.485	266.348	229.303	175.759	137.198	140.015	158.726	172.696	187.188	172.89	111.692
TRINITY_DN4412_c0_g1_i1	AT5G40650.1 | Symbols: SDH2-2 | succinate dehydrogenase 2-2 | chr5:16281462-16283296 FORWARD LENGTH=280	sp|Q8LB02|SDHB2 ARATH Succinate dehydrogenase [ubiquinone] iron-sulfur subunit 2, mitochondrial OS=Arabidopsis thaliana OX=3702 GN=SDH2-2 PE=1 SV=2""	1497	200.549	176.833	208.395	246.347	180.909	202.746	201.842	287.868	169.617	173.623	192.722	203.255	212.197	70.9598
TRINITY_DN9152_c1_g1_i1	AT2G28790.1 | Symbols: | Pathogenesis-related thaumatin superfamily protein | chr2:12354664-12355413 REVERSE LENGTH=249	sp|Q41350|OLP1 SOLLC Osmotin-like protein OS=Solanum lycopersicum OX=4081 PE=1 SV=1	841	338.258	412.422	402.776	430.145	285.52	263.327	78.8702	2.51377	111.503	79.1252	59.1826	96.5073	96.3718	0.240216
TRINITY_DN43044_c0_g1_i4	AT1G17860.1 | Symbols: | Kunitz family trypsin and protease inhibitor protein | chr1:6149343-6149933 FORWARD LENGTH=196	sp|O82711|PIP22 PEA Kunitz-type trypsin inhibitor-like 2 protein OS=Pisum sativum OX=3888 GN=PIP20-2 PE=3 SV=1	996	6.60026	3.9195	15.3852	18.4603	10.5204	10.211	590.73	18.6198	211.986	37.7083	654.503	481.966	577.333	323.969
TRINITY_DN1790_c0_g1_i1	AT1G27900.1 | Symbols: | RNA helicase family protein | chr1:9715615-9720346 REVERSE LENGTH=700	sp|Q93Y16|DEAH4 ARATH Probable pre-mRNA-splicing factor ATP-dependent RNA helicase DEAH4 OS=Arabidopsis thaliana OX=3702 GN=At1g27900 PE=1 SV=1	9707	40.1278	81.5305	834.289	320.537	309.551	319.628	179.563	404.493	117.322	0.0587711	0.0440109	0.206448	21.6469	0
TRINITY_DN5611_c0_g1_i2	AT2G19770.1 | Symbols: PRF5 | profilin 5 | chr2:8519885-8521119 REVERSE LENGTH=134	sp|O65809|PROF1 SOYBN Profilin-1 OS=Glycine max OX=3847 GN=PRO1 PE=1 SV=1	1069	275.801	246.458	235.848	270.7	261.035	211.879	153.636	143.462	156.52	235.428	136.668	155.37	143.735	71.8494
TRINITY_DN2287_c1_g1_i6	AT1G55020.1 | Symbols: LOX1, ATLOX1 | lipoxygenase 1 | chr1:20525798-20530143 FORWARD LENGTH=859""	sp|P38414|LOX1 LENCU Linoleate 9S-lipoxygenase OS=Lens culinaris OX=3864 GN=LOX1.1 PE=2 SV=1	1494	172.718	152.987	389.304	201.649	186.092	167.195	273.183	9.72379	176.689	209.059	188.992	244.947	253.998	3.66888
TRINITY_DN7040_c0_g1_i8	AT5G19780.1 | Symbols: TUA5 | tubulin alpha-5 | chr5:6687212-6688926 FORWARD LENGTH=450	sp|B9DHQ0|TBA5 ARATH Tubulin alpha-5 chain OS=Arabidopsis thaliana OX=3702 GN=TUBA5 PE=1 SV=2	1759	125.961	163.993	132.401	138.618	174.993	131.548	265.845	80.2528	184.556	413.493	287.964	255.643	271.069	158.388
TRINITY_DN627_c1_g1_i4	AT5G66460.1 | Symbols: MAN7, AtMAN7 | Glycosyl hydrolase superfamily protein | chr5:26538911-26540837 REVERSE LENGTH=431""	sp|Q9FJZ3|MAN7 ARATH Mannan endo-1,4-beta-mannosidase 7 OS=Arabidopsis thaliana OX=3702 GN=MAN7 PE=2 SV=1""	1973	108.982	61.0399	58.8468	71.7996	81.0329	84.0762	416.472	51.7669	174.216	381.231	451.006	297.389	388.297	320.399
TRINITY_DN5040_c0_g1_i11	AT5G10980.1 | Symbols: | Histone superfamily protein | chr5:3472591-3473349 REVERSE LENGTH=136	sp|Q71V89|H33 GOSHI Histone H3.3 OS=Gossypium hirsutum OX=3635 GN=HIS3 PE=2 SV=3	1339	225.587	147.63	187.83	165.877	203.085	176.535	212.041	419.093	187.068	169.957	197.801	168.011	164.978	353.989
TRINITY_DN51556_c0_g1_i3	AT1G74470.1 | Symbols: | Pyridine nucleotide-disulphide oxidoreductase family protein | chr1:27991248-27992845 FORWARD LENGTH=467	sp|Q9ZS34|CHLP TOBAC Geranylgeranyl diphosphate reductase, chloroplastic OS=Nicotiana tabacum OX=4097 GN=CHLP PE=2 SV=1""	2458	139.249	142.765	143.855	168.338	146.71	130.526	281.61	151.361	113.511	292.508	308.635	292.691	302.875	762.622
TRINITY_DN212_c2_g5_i1	AT4G35100.2 | Symbols: PIP3 | plasma membrane intrinsic protein 3 | chr4:16708672-16709958 FORWARD LENGTH=280	sp|Q9ATM4|PIP27 MAIZE Aquaporin PIP2-7 OS=Zea mays OX=4577 GN=PIP2-7 PE=2 SV=1	728	144.445	176.8	265.895	225.873	255.16	216.64	196.324	364.474	215.658	120.31	186.871	133.151	112.901	67.1651
TRINITY_DN29156_c0_g1_i1	AT1G62510.1 | Symbols: | Bifunctional inhibitor/lipid-transfer protein/seed storage 2S albumin superfamily protein | chr1:23136632-23137081 REVERSE LENGTH=149	sp|Q9SU33|ERLL3 ARATH pEARLI1-like lipid transfer protein 3 OS=Arabidopsis thaliana OX=3702 GN=At4g12500 PE=2 SV=1	718	0.93699	0.268615	0.437925	0.357948	0.501241	0.572146	102.796	101.409	0	22.5687	581.661	976.731	825.006	0
TRINITY_DN7275_c0_g2_i10	AT1G22410.1 | Symbols: | Class-II DAHP synthetase family protein | chr1:7912120-7914742 FORWARD LENGTH=527	sp|P27608|AROF TOBAC Phospho-2-dehydro-3-deoxyheptonate aldolase 1, chloroplastic OS=Nicotiana tabacum OX=4097 GN=DHAPS-1 PE=2 SV=1""	1969	296.838	411.301	288.594	453.75	423.713	281.463	93.3683	3.33093	37.4208	99.8439	62.7657	72.1011	85.2476	9.9159
TRINITY_DN11566_c0_g1_i34	AT2G42680.1 | Symbols: MBF1A, ATMBF1A | multiprotein bridging factor 1A | chr2:17774972-17776116 FORWARD LENGTH=142""	sp|Q9SJI8|MBF1A ARATH Multiprotein-bridging factor 1a OS=Arabidopsis thaliana OX=3702 GN=MBF1A PE=2 SV=1	706	210.721	223.94	206.373	234.116	231.096	242.085	181.414	215.266	108.499	168.275	162.352	224.128	200.031	145.035
TRINITY_DN1202_c0_g1_i15	AT5G25610.1 | Symbols: RD22, ATRD22 | BURP domain-containing protein | chr5:8914498-8916684 REVERSE LENGTH=392""	sp|Q43675|USP VICFA Unknown seed protein USP OS=Vicia faba OX=3906 GN=USP PE=2 SV=1	639	34.0875	33.7488	41.8908	33.8447	30.0756	21.6289	557.595	196.593	5.62583	224.803	581.509	353.238	492.924	32.9445
TRINITY_DN4632_c0_g1_i2	AT4G04020.1 | Symbols: FIB | fibrillin | chr4:1932161-1933546 FORWARD LENGTH=318	sp|Q9ZWQ8|PAP CITUN Plastid-lipid-associated protein, chloroplastic OS=Citrus unshiu OX=55188 GN=PAP PE=2 SV=1""	1717	313.974	259.917	298.569	332.899	259.546	260.116	103.516	430.477	175.89	40.4807	63.4898	32.8593	32.7797	579.485
TRINITY_DN332_c0_g1_i15	AT5G07090.1 | Symbols: | Ribosomal protein S4 (RPS4A) family protein | chr5:2202410-2203805 FORWARD LENGTH=262	sp|P49204|RS42 ARATH 40S ribosomal protein S4-2 OS=Arabidopsis thaliana OX=3702 GN=RPS4B PE=2 SV=4	1325	128.648	101.386	120.508	125.009	121.532	112.233	253.366	91.2319	283.737	183.506	355.337	373.709	342.122	141.196
TRINITY_DN14881_c0_g1_i20	AT4G35450.4 | Symbols: AKR2, AFT, AKR2A | ankyrin repeat-containing protein 2 | chr4:16840072-16841759 FORWARD LENGTH=304""	sp|Q9SAR5|AKR2A ARATH Ankyrin repeat domain-containing protein 2A OS=Arabidopsis thaliana OX=3702 GN=AKR2A PE=1 SV=2	1149	222.553	189.343	211.015	199.445	190.661	165.596	179.498	261.854	170.935	198.906	205.756	203.476	193.159	185.015
TRINITY_DN16112_c0_g1_i17	AT5G14040.1 | Symbols: PHT3;1 | phosphate transporter 3;1 | chr5:4531059-4532965 REVERSE LENGTH=375	sp|Q9FMU6|MPCP3 ARATH Mitochondrial phosphate carrier protein 3, mitochondrial OS=Arabidopsis thaliana OX=3702 GN=MPT3 PE=1 SV=1""	2106	179.722	188.811	142.194	148.708	189.223	161.352	224.677	102.993	147.055	313.211	210.33	289.08	282.704	70.1324
TRINITY_DN14917_c1_g1_i1	AT1G30100.1 | Symbols: NCED5, ATNCED5 | nine-cis-epoxycarotenoid dioxygenase 5 | chr1:10571383-10573152 FORWARD LENGTH=589""	sp|K4CJJ1|NCED2 SOLLC 9-cis-epoxycarotenoid dioxygenase NCED2, chloroplastic OS=Solanum lycopersicum OX=4081 GN=NCED2 PE=2 SV=1""	2676	412.552	458.588	429.159	417.849	389.382	281.797	36.6566	41.1292	33.831	28.9049	8.88942	21.1709	20.1423	0.647356
TRINITY_DN6028_c0_g2_i5	AT3G20770.1 | Symbols: EIN3, AtEIN3 | Ethylene insensitive 3 family protein | chr3:7260702-7262588 REVERSE LENGTH=628""	sp|O24606|EIN3 ARATH Protein ETHYLENE INSENSITIVE 3 OS=Arabidopsis thaliana OX=3702 GN=EIN3 PE=1 SV=1	965	262.784	209.379	242.805	228.447	220.429	181.673	160.758	277.725	137.737	194.383	146.649	160.891	155.581	68.6346
TRINITY_DN6219_c0_g1_i4	AT5G26751.1 | Symbols: ATSK11, SK 11 | shaggy-related kinase 11 | chr5:9399582-9401839 REVERSE LENGTH=405""	sp|P51137|MSK1 MEDSA Glycogen synthase kinase-3 homolog MsK-1 OS=Medicago sativa OX=3879 GN=MSK-1 PE=2 SV=1	737	230.697	238.059	221.529	234.206	210.475	189.483	181.4	179.696	146.797	190.189	179.292	180.625	183.692	183.235
TRINITY_DN2287_c1_g2_i8	AT1G55020.1 | Symbols: LOX1, ATLOX1 | lipoxygenase 1 | chr1:20525798-20530143 FORWARD LENGTH=859""	sp|P27480|LOXA PHAVU Linoleate 9S-lipoxygenase 1 OS=Phaseolus vulgaris OX=3885 GN=LOXA PE=3 SV=1	1171	35.1095	26.5579	75.8402	56.1631	40.4414	24.476	398.789	50.0224	184.71	311.8	454.516	458.036	445.149	311.603
TRINITY_DN14917_c1_g2_i1	AT1G78390.1 | Symbols: NCED9, ATNCED9 | nine-cis-epoxycarotenoid dioxygenase 9 | chr1:29490895-29492868 REVERSE LENGTH=657""	sp|Q9M6E8|NCED1 PHAVU 9-cis-epoxycarotenoid dioxygenase NCED1, chloroplastic OS=Phaseolus vulgaris OX=3885 GN=NCED1 PE=2 SV=1""	2578	487.914	187.159	217.359	124.546	153.516	158.443	65.7982	721.666	301.055	38.8263	36.4783	32.3651	36.4828	23.2405
TRINITY_DN14978_c0_g2_i1	AT5G01210.1 | Symbols: | HXXXD-type acyl-transferase family protein | chr5:84554-85981 FORWARD LENGTH=475	sp|Q9FF86|DCR ARATH BAHD acyltransferase DCR OS=Arabidopsis thaliana OX=3702 GN=DCR PE=2 SV=1	1588	419.397	355.825	307.747	284.455	267.977	267.751	122.559	16.0679	74.617	184.784	30.3831	110.238	109.908	5.72822
TRINITY_DN4015_c0_g1_i5	AT2G41430.5 | Symbols: ERD15 | dehydration-induced protein (ERD15) | chr2:17269736-17270314 FORWARD LENGTH=163	sp|Q39096|ERD15 ARATH Protein EARLY RESPONSIVE TO DEHYDRATION 15 OS=Arabidopsis thaliana OX=3702 GN=ERD15 PE=1 SV=1	869	250.762	268.559	271.138	298.637	271.454	240.437	137.683	124.738	121.945	174.683	93.7157	156.893	140.444	89.4042
TRINITY_DN21486_c0_g1_i3	AT3G16660.1 | Symbols: | Pollen Ole e 1 allergen and extensin family protein | chr3:5676904-5677788 FORWARD LENGTH=180	sp|Q56S59|PHYLL TOBAC Phylloplanin OS=Nicotiana tabacum OX=4097 PE=1 SV=1	736	250.752	181.696	127.412	104.274	171.391	150.275	113.897	815.863	168.536	125.002	110.275	117.005	114.116	0
TRINITY_DN15809_c1_g1_i1	AT2G42470.1 | Symbols: | TRAF-like family protein | chr2:17679887-17685187 REVERSE LENGTH=898	sp|P0DKG4|MCC07 ARATH MATH domain and coiled-coil domain-containing protein At2g42465 OS=Arabidopsis thaliana OX=3702 GN=At2g42465 PE=4 SV=1	214	82.4805	221.276	116.543	188.88	236.915	227.599	106.938	125.129	21.6507	318.867	259.874	347.608	295.383	0
TRINITY_DN7788_c0_g1_i1	AT3G05890.1 | Symbols: RCI2B | Low temperature and salt responsive protein family | chr3:1758179-1758452 REVERSE LENGTH=54	sp|Q8H5T6|LTI6A ORYSJ Hydrophobic protein LTI6A OS=Oryza sativa subsp. japonica OX=39947 GN=LTI6A PE=2 SV=1	450	147.7	140.822	110.054	143.301	183.457	106.795	331.631	18.7023	38.1619	720.098	193.529	182.404	221.96	19.0264
TRINITY_DN11503_c0_g2_i1	AT2G47110.2 | Symbols: UBQ6 | ubiquitin 6 | chr2:19344701-19345174 FORWARD LENGTH=157	sp|P47905|RS27A LUPAL Ubiquitin-40S ribosomal protein S27a OS=Lupinus albus OX=3870 PE=3 SV=2	674	134.001	109.226	122.995	108.561	129.517	116.143	273.359	84.8231	223.221	213.661	339.79	361.293	320.385	100.618
TRINITY_DN17794_c0_g1_i9	AT3G51895.1 | Symbols: SULTR3;1, AST12 | sulfate transporter 3;1 | chr3:19251503-19255677 REVERSE LENGTH=658""	sp|Q9SV13|SUT31 ARATH Sulfate transporter 3.1 OS=Arabidopsis thaliana OX=3702 GN=SULTR3;1 PE=2 SV=1	2945	320.198	344.671	366.806	426.035	339.585	323.277	64.9034	45.6016	202.982	28.9371	19.9139	21.5274	29.9986	47.7098
TRINITY_DN2619_c1_g1_i7	AT3G14690.1 | Symbols: CYP72A15 | cytochrome P450, family 72, subfamily A, polypeptide 15 | chr3:4937410-4939310 FORWARD LENGTH=512""	sp|Q2MJ19|C7A68 MEDTR Cytochrome P450 72A68 OS=Medicago truncatula OX=3880 GN=CYP72A68 PE=1 SV=1	584	393.948	247.092	287.39	241.239	217.902	234.746	47.7622	554.758	137.947	10.2723	3.02605	89.4367	65.5298	20.0789
TRINITY_DN930_c0_g1_i6	AT3G04730.1 | Symbols: IAA16 | indoleacetic acid-induced protein 16 | chr3:1288993-1290415 REVERSE LENGTH=236	sp|O24407|IAA16 ARATH Auxin-responsive protein IAA16 OS=Arabidopsis thaliana OX=3702 GN=IAA16 PE=1 SV=1	1830	248.838	296.194	264.979	247.866	247.884	227.584	165.001	159.815	147.19	110.133	142.392	140.126	131.84	171.382
TRINITY_DN617_c0_g2_i1	AT3G52590.1 | Symbols: UBQ1, EMB2167, ERD16, HAP4 | ubiquitin extension protein 1 | chr3:19505668-19506681 FORWARD LENGTH=128""	sp|P49636|RL40 NICSY Ubiquitin-60S ribosomal protein L40 OS=Nicotiana sylvestris OX=4096 GN=UBICEP52-7 PE=2 SV=2	737	141.079	131.007	135.279	131.569	146.956	134.967	229.405	66.8928	244.995	175.753	317.377	335.588	334.464	114.903
TRINITY_DN10602_c3_g1_i2	AT3G21570.1 | Symbols: | unknown protein; Has 43 Blast hits to 43 proteins in 13 species: Archae - 0; Bacteria - 0; Metazoa - 0; Fungi - 0; Plants - 43; Viruses - 0; Other Eukaryotes - 0 (source: NCBI BLink). | chr3:7600297-7600707 REVERSE LENGTH=136	sp|Q6NPM5|ATS3B ARATH Embryo-specific protein ATS3B OS=Arabidopsis thaliana OX=3702 GN=ATS3B PE=1 SV=1	1378	225.597	231.368	187.998	217.696	232.82	210.945	214.203	138.347	135.93	179.661	196.144	169.393	182.377	301.664
TRINITY_DN12443_c0_g1_i1	NA	sp|O22494|GSHB SOLLC Glutathione synthetase, chloroplastic OS=Solanum lycopersicum OX=4081 GN=GSH2 PE=2 SV=1""	646	209.918	418.228	276.176	386.339	409.121	393.681	48.3751	14.4302	35.279	329.868	0.173538	0	0	0
TRINITY_DN864_c0_g1_i6	AT4G09800.1 | Symbols: RPS18C | S18 ribosomal protein | chr4:6173818-6174963 FORWARD LENGTH=152	sp|P34788|RS18 ARATH 40S ribosomal protein S18 OS=Arabidopsis thaliana OX=3702 GN=RPS18C PE=1 SV=1	476	143.374	93.4736	112.577	111.882	128.499	118.039	271.359	73.8793	248.355	149.093	376.974	333.5	355.244	150.065
TRINITY_DN9929_c0_g1_i1	AT2G37170.1 | Symbols: PIP2B, PIP2;2 | plasma membrane intrinsic protein 2 | chr2:15613624-15614791 REVERSE LENGTH=285""	sp|Q9ATM6|PIP24 MAIZE Aquaporin PIP2-4 OS=Zea mays OX=4577 GN=PIP2-4 PE=1 SV=1	789	225.631	209.414	209.598	243.438	282.142	249.621	177.552	160.885	193.538	199.028	113.522	120.654	130.604	8.80576
TRINITY_DN1218_c0_g1_i3	AT3G16080.1 | Symbols: | Zinc-binding ribosomal protein family protein | chr3:5454892-5455677 FORWARD LENGTH=95	sp|Q8LEM8|RL373 ARATH 60S ribosomal protein L37-3 OS=Arabidopsis thaliana OX=3702 GN=RPL37C PE=3 SV=1	863	132.53	117.34	128.309	129.268	133.068	116.999	215.023	98.7065	286.178	236.627	284.772	312.64	323.624	132.904
TRINITY_DN5327_c0_g2_i13	AT3G60245.1 | Symbols: | Zinc-binding ribosomal protein family protein | chr3:22268803-22269750 FORWARD LENGTH=92	sp|Q9ZRS8|RL37A PSEMZ 60S ribosomal protein L37a OS=Pseudotsuga menziesii OX=3357 GN=RPL37A PE=3 SV=1	736	129.763	113.914	114.862	113.037	115.041	102.175	233.296	106.176	246.024	190.658	356.541	356.687	335.731	159.19
TRINITY_DN4447_c2_g1_i18	AT1G02780.1 | Symbols: emb2386 | Ribosomal protein L19e family protein | chr1:608120-609391 REVERSE LENGTH=214	sp|Q9SRX2|RL191 ARATH 60S ribosomal protein L19-1 OS=Arabidopsis thaliana OX=3702 GN=RPL19A PE=2 SV=1	427	169.455	123.824	127.268	125.043	163.676	127.233	223.133	98.7726	263.149	208.436	305.102	310.446	265.778	147.04
TRINITY_DN13494_c1_g1_i1	AT2G27510.1 | Symbols: ATFD3, FD3 | ferredoxin 3 | chr2:11758281-11758748 REVERSE LENGTH=155""	sp|P94044|FER6 MAIZE Ferredoxin-6, chloroplastic OS=Zea mays OX=4577 GN=FDX6 PE=2 SV=1""	293	261.99	276.681	262.532	285.58	263.849	228.179	131.444	116.69	185.092	113.806	129.588	128.879	122.964	19.2178
TRINITY_DN8598_c0_g1_i4	AT3G22440.1 | Symbols: | FRIGIDA-like protein | chr3:7959854-7961886 FORWARD LENGTH=532	sp|Q9LUV4|FRL4A ARATH FRIGIDA-like protein 4a OS=Arabidopsis thaliana OX=3702 GN=FRL4A PE=2 SV=1	2510	130.49	124.548	129.858	118.788	121.034	117.026	325.475	258.761	151.052	175.407	307.344	278.08	269.119	174.275
TRINITY_DN1202_c0_g1_i26	AT5G25610.1 | Symbols: RD22, ATRD22 | BURP domain-containing protein | chr5:8914498-8916684 REVERSE LENGTH=392""	sp|Q43675|USP VICFA Unknown seed protein USP OS=Vicia faba OX=3906 GN=USP PE=2 SV=1	1337	7.04639	9.22272	14.9808	25.6814	20.712	12.9796	603.826	76.3225	56.461	202.125	608.015	340.215	526.257	2.48269
TRINITY_DN9152_c1_g1_i5	AT2G28790.1 | Symbols: | Pathogenesis-related thaumatin superfamily protein | chr2:12354664-12355413 REVERSE LENGTH=249	sp|Q41350|OLP1 SOLLC Osmotin-like protein OS=Solanum lycopersicum OX=4081 PE=1 SV=1	854	364.561	378.494	349.077	409.438	310.048	240.688	68.9779	5.90456	89.9826	69.6245	58.5848	87.435	69.5111	0
TRINITY_DN4345_c0_g1_i3	AT3G45310.1 | Symbols: | Cysteine proteinases superfamily protein | chr3:16628704-16630473 REVERSE LENGTH=358	sp|A0A072UTP9|CATB MEDTR Pro-cathepsin H OS=Medicago truncatula OX=3880 GN=CP PE=1 SV=1	1680	241.135	219.505	213.382	204.171	163.564	184.625	208.189	102.508	168.648	209.32	205.098	188.757	192.256	83.2589
TRINITY_DN10305_c0_g1_i4	AT2G23620.1 | Symbols: ATMES1, MES1 | methyl esterase 1 | chr2:10047462-10049248 REVERSE LENGTH=263""	sp|Q8S8S9|MES1 ARATH Methylesterase 1 OS=Arabidopsis thaliana OX=3702 GN=MES1 PE=1 SV=1	322	519.026	457.909	433.734	396.87	342.473	276.849	40.1179	3.07604	13.9002	6.41403	1.04336	2.34695	2.15703	0
TRINITY_DN10444_c0_g1_i3	AT2G21660.2 | Symbols: ATGRP7, CCR2 | cold, circadian rhythm, and rna binding 2 | chr2:9265477-9266316 REVERSE LENGTH=159""	sp|Q03878|GRP1 DAUCA Glycine-rich RNA-binding protein OS=Daucus carota OX=4039 PE=2 SV=1	1123	75.1049	96.9118	98.8206	69.3571	90.5916	65.8245	331.301	78.3041	109.146	313.476	409.368	392.779	357.65	192.896
TRINITY_DN9697_c0_g1_i1	AT1G02820.1 | Symbols: | Late embryogenesis abundant 3 (LEA3) family protein | chr1:623933-624304 REVERSE LENGTH=91	sp|P32292|ARG2 VIGRR Indole-3-acetic acid-induced protein ARG2 OS=Vigna radiata var. radiata OX=3916 GN=ARG2 PE=2 SV=1	1220	652.84	368.382	310.116	263.435	239.147	285.261	27.2306	236.116	76.0694	12.6475	1.19109	8.61179	5.80307	2.69495
TRINITY_DN57_c2_g1_i1	AT4G00400.1 | Symbols: GPAT8, AtGPAT8 | glycerol-3-phosphate acyltransferase 8 | chr4:174312-176734 REVERSE LENGTH=500""	sp|Q5XF03|GPAT8 ARATH Probable glycerol-3-phosphate acyltransferase 8 OS=Arabidopsis thaliana OX=3702 GN=GPAT8 PE=2 SV=1	1947	127.771	88.6053	90.6938	83.8302	85.3754	78.7418	317.943	72.7075	144.663	315.984	377.193	360.716	338.266	29.4134
TRINITY_DN2458_c0_g1_i13	AT1G07790.1 | Symbols: HTB1 | Histone superfamily protein | chr1:2413049-2413495 FORWARD LENGTH=148	sp|Q1S9I9|H2B1 MEDTR Probable histone H2B.1 OS=Medicago truncatula OX=3880 PE=3 SV=3	1036	139.891	144.378	146.651	178.582	168.143	144.821	257.944	198.515	266.784	136.756	300.513	216.76	179.633	152.228
TRINITY_DN2176_c0_g1_i9	AT5G41700.3 | Symbols: UBC8, ATUBC8 | ubiquitin conjugating enzyme 8 | chr5:16676072-16677021 FORWARD LENGTH=145""	sp|P35131-3|UBC8 ARATH Isoform 3 of Ubiquitin-conjugating enzyme E2 8 OS=Arabidopsis thaliana OX=3702 GN=UBC8	389	259.992	256.866	238.316	246.094	259.454	242.351	126.841	177.613	149.497	157.672	113.362	123.246	122.859	83.8147
TRINITY_DN7785_c0_g2_i4	AT3G57490.1 | Symbols: | Ribosomal protein S5 family protein | chr3:21279824-21280887 REVERSE LENGTH=276	sp|Q9SCM3|RS24 ARATH 40S ribosomal protein S2-4 OS=Arabidopsis thaliana OX=3702 GN=RPS2D PE=2 SV=1	713	143.47	125.772	132.46	126.401	126.759	129.908	238.477	74.0181	276.845	185.545	323.013	301.452	289.173	169.125
TRINITY_DN2754_c0_g1_i90	AT1G02130.1 | Symbols: ATRAB1B, ARA5, ARA-5, ATRABD2A, RABD2A, RA-5 | RAS 5 | chr1:400350-401788 REVERSE LENGTH=203""	sp|P28188|RAD2A ARATH Ras-related protein RABD2a OS=Arabidopsis thaliana OX=3702 GN=RABD2A PE=1 SV=3	1397	302.143	274.437	247.378	250.722	243.585	219.699	112.18	208.945	139.572	143.382	95.5242	119.812	110.139	64.4334
TRINITY_DN9371_c0_g1_i9	AT2G29960.1 | Symbols: CYP5, ATCYP5, CYP19-4 | cyclophilin 5 | chr2:12769183-12770528 REVERSE LENGTH=201""	sp|Q8LDP4|CP19D ARATH Peptidyl-prolyl cis-trans isomerase CYP19-4 OS=Arabidopsis thaliana OX=3702 GN=CYP19-4 PE=1 SV=2	1209	106.276	100.164	106.614	111.912	108.97	105.955	314.205	104.302	156.563	300.411	334.836	301.163	314.815	104.346
TRINITY_DN1443_c0_g1_i6	AT1G80660.1 | Symbols: AHA9, HA9 | H(+)-ATPase 9 | chr1:30316227-30319948 REVERSE LENGTH=954""	sp|Q03194|PMA4 NICPL Plasma membrane ATPase 4 OS=Nicotiana plumbaginifolia OX=4092 GN=PMA4 PE=2 SV=1	565	330.069	321.771	252.494	282.049	322.002	269.5	100.763	89.3137	55.6863	80.6767	56.1517	159.005	145.108	37.0762
TRINITY_DN6056_c0_g1_i1	AT3G04770.2 | Symbols: RPSAb | 40s ribosomal protein SA B | chr3:1309544-1310846 REVERSE LENGTH=280	sp|O22518|RSSA SOYBN 40S ribosomal protein SA OS=Glycine max OX=3847 PE=2 SV=1	781	141.431	107.081	116.673	122.825	140.135	113.711	239.75	73.7357	254.853	170.173	330.331	315.42	335.395	130.196
TRINITY_DN9463_c0_g1_i10	AT3G04400.1 | Symbols: emb2171 | Ribosomal protein L14p/L23e family protein | chr3:1167339-1168308 FORWARD LENGTH=140	sp|P49690|RL23 ARATH 60S ribosomal protein L23 OS=Arabidopsis thaliana OX=3702 GN=RPL23C PE=2 SV=3	1221	147.983	124.81	130.955	138.493	141.646	138.265	248.707	68.6618	251.752	185.556	306.134	293.282	282.241	131.891
TRINITY_DN780_c1_g1_i39	AT1G27400.1 | Symbols: | Ribosomal protein L22p/L17e family protein | chr1:9515230-9516725 FORWARD LENGTH=176	sp|Q93VI3|RL171 ARATH 60S ribosomal protein L17-1 OS=Arabidopsis thaliana OX=3702 GN=RPL17A PE=2 SV=1	1068	155.276	124.723	126.033	127.44	150.382	123.34	224.776	97.1737	259.797	164.14	299.186	316.424	288.708	105.795
TRINITY_DN55274_c0_g2_i2	AT1G47960.1 | Symbols: C/VIF1, ATC/VIF1 | cell wall / vacuolar inhibitor of fructosidase 1 | chr1:17681954-17683516 REVERSE LENGTH=205""	sp|F4HWQ8-2|CVIF1 ARATH Isoform 2 of Cell wall / vacuolar inhibitor of fructosidase 1 OS=Arabidopsis thaliana OX=3702 GN=C/VIF1	548	383.457	347.755	381.464	349.973	284.251	282.382	41.5196	240.356	106.826	12.1362	6.74475	10.2381	8.07648	0.423377
TRINITY_DN8762_c0_g1_i29	AT1G55020.1 | Symbols: LOX1, ATLOX1 | lipoxygenase 1 | chr1:20525798-20530143 FORWARD LENGTH=859""	sp|P09918|LOX3 PEA Seed linoleate 9S-lipoxygenase-3 OS=Pisum sativum OX=3888 GN=LOX1.3 PE=2 SV=1	718	144.655	140.961	372.956	190.923	166.199	154.976	259.134	13.8269	149.358	208.114	179.564	232.295	237.466	2.49498
TRINITY_DN20476_c0_g2_i3	AT1G07930.2 | Symbols: | GTP binding Elongation factor Tu family protein | chr1:2459014-2460458 FORWARD LENGTH=372	sp|P34824|EF1A1 HORVU Elongation factor 1-alpha OS=Hordeum vulgare OX=4513 PE=1 SV=1	263	213.243	167.021	155.504	153.145	198.766	154.184	194.201	70.0109	164.525	167.24	242.145	295.435	274.997	147.289
TRINITY_DN1822_c1_g1_i4	AT3G27810.1 | Symbols: ATMYB21, ATMYB3, MYB21 | myb domain protein 21 | chr3:10307596-10310093 FORWARD LENGTH=226""	sp|E0CJS3|EOBII PETHY MYB-like transcription factor EOBII OS=Petunia hybrida OX=4102 GN=EOBII PE=2 SV=1	851	348.624	502.208	422.309	492.283	270.96	323.104	55.4153	0.17639	5.49351	18.7755	0	6.54779	2.59087e-07	0
TRINITY_DN9801_c0_g1_i1	AT3G55500.1 | Symbols: ATEXPA16, EXP16, ATEXP16, ATHEXP ALPHA 1.7, EXPA16 | expansin A16 | chr3:20575073-20576102 REVERSE LENGTH=260""	sp|Q9M2S9|EXP16 ARATH Expansin-A16 OS=Arabidopsis thaliana OX=3702 GN=EXPA16 PE=2 SV=1	1413	91.7778	169.302	129.382	197.595	202.091	207.418	78.28	100.621	19.8846	33.5051	355.795	468.144	389.163	0
TRINITY_DN2287_c1_g1_i5	AT1G55020.1 | Symbols: LOX1, ATLOX1 | lipoxygenase 1 | chr1:20525798-20530143 FORWARD LENGTH=859""	sp|P24095|LOXX SOYBN Seed linoleate 9S-lipoxygenase OS=Glycine max OX=3847 GN=LOX1.4 PE=1 SV=1	2286	24.2187	24.5934	73.7267	61.5865	44.3525	28.3521	406.588	57.7958	163.635	303.19	423.153	400.489	430.587	430.758
TRINITY_DN1492_c2_g1_i1	AT5G23860.2 | Symbols: TUB8 | tubulin beta 8 | chr5:8042962-8044528 FORWARD LENGTH=449	sp|Q40665-2|TBB3 ORYSJ Isoform 2 of Tubulin beta-3 chain OS=Oryza sativa subsp. japonica OX=39947 GN=TUBB3	282	250.117	215.946	193.287	181.923	189.932	151.004	180.64	132.375	145.45	233.346	185.992	184.817	196.789	145.473
TRINITY_DN31752_c0_g1_i4	AT2G33150.1 | Symbols: PKT3, PED1, KAT2 | peroxisomal 3-ketoacyl-CoA thiolase 3 | chr2:14047814-14050983 REVERSE LENGTH=462""	sp|Q56WD9|THIK2 ARATH 3-ketoacyl-CoA thiolase 2, peroxisomal OS=Arabidopsis thaliana OX=3702 GN=PED1 PE=1 SV=2""	716	321.616	253.304	292.721	247.606	193.998	231.764	88.5162	337.341	180.881	74.552	67.1331	74.6407	77.5111	52.7048
TRINITY_DN8150_c1_g1_i2	AT1G56230.1 | Symbols: | Protein of unknown function (DUF1399) | chr1:21046111-21048959 REVERSE LENGTH=752	NA	755	181.386	260.368	267.201	302.282	299.539	159.884	195.222	3.69219	18.8451	357.638	127.91	131.897	135.099	0.137575
TRINITY_DN12540_c0_g1_i4	AT1G43170.8 | Symbols: RP1 | ribosomal protein 1 | chr1:16266992-16268631 FORWARD LENGTH=389	sp|P35684|RL3 ORYSJ 60S ribosomal protein L3 OS=Oryza sativa subsp. japonica OX=39947 GN=RPL3 PE=2 SV=2	1708	124.504	106.594	122.179	115.674	123.015	123.466	254.373	57.3916	264.185	152.763	321.718	346.65	326.137	142.454
TRINITY_DN1930_c4_g2_i1	AT5G02500.2 | Symbols: HSC70-1, HSP70-1, AT-HSC70-1, HSC70 | heat shock cognate protein 70-1 | chr5:554055-556334 REVERSE LENGTH=521""	sp|P27322|HSP72 SOLLC Heat shock cognate 70 kDa protein 2 OS=Solanum lycopersicum OX=4081 GN=HSC-2 PE=2 SV=1	896	294.595	206.984	178.793	193.923	249.837	308.199	161.529	81.5425	350.126	102.413	80.4613	108.062	118.819	34.5467
TRINITY_DN9237_c0_g1_i3	AT5G59613.2 | Symbols: | unknown protein; FUNCTIONS IN: molecular function unknown; INVOLVED IN: biological process unknown; LOCATED IN: mitochondrial respiratory chain complex III; BEST Arabidopsis thaliana protein match is: unknown protein (TAIR:AT3G46430.1). | chr5:24015726-24016500 REVERSE LENGTH=55	sp|P0DO45|ATP6B ARATH ATP synthase small subunit 6-B, mitochondrial OS=Arabidopsis thaliana OX=3702 GN=ATP6 PE=2 SV=1""	695	166.573	151.639	149.354	166.905	162.365	125.934	203.206	58.8111	130.775	325.544	260.128	256.012	269.997	52.3321
TRINITY_DN5455_c1_g2_i3	AT1G71950.1 | Symbols: | Proteinase inhibitor, propeptide | chr1:27080453-27081573 REVERSE LENGTH=136""	sp|Q8L7I2|SBT36 ARATH Subtilisin-like protease SBT3.6 OS=Arabidopsis thaliana OX=3702 GN=SBT3.6 PE=2 SV=1	1304	234.218	168.903	212.358	172.44	170.382	173.904	122.401	396.204	382.662	84.8668	110.87	100.688	95.6791	142.498
TRINITY_DN7248_c0_g1_i1	AT1G75717.1 | Symbols: | unknown protein; FUNCTIONS IN: molecular function unknown; INVOLVED IN: biological process unknown; LOCATED IN: cellular component unknown; Has 30201 Blast hits to 17322 proteins in 780 species: Archae - 12; Bacteria - 1396; Metazoa - 17338; Fungi - 3422; Plants - 5037; Viruses - 0; Other Eukaryotes - 2996 (source: NCBI BLink). | chr1:28433977-28434261 FORWARD LENGTH=94	sp|Q8H569|AKT3 ORYSJ Potassium channel AKT3 OS=Oryza sativa subsp. japonica OX=39947 GN=Os07g0175400 PE=3 SV=1	772	171.186	56.9702	87.7154	55.7306	54.0016	49.1063	257.432	360.732	350.859	305.618	269.513	198.645	207.135	4.2793
TRINITY_DN297_c2_g1_i3	AT1G76180.2 | Symbols: ERD14 | Dehydrin family protein | chr1:28587013-28587657 REVERSE LENGTH=185	sp|Q9XJ56|ECP44 DAUCA Phosphoprotein ECPP44 OS=Daucus carota OX=4039 GN=ECPP44 PE=1 SV=1	1279	228.014	202.769	227.656	225.377	198.432	218.511	109.971	452.908	347.688	58.0612	53.1033	47.5685	49.1848	92.1691
TRINITY_DN51_c0_g4_i1	AT1G50010.1 | Symbols: TUA2 | tubulin alpha-2 chain | chr1:18517737-18519729 FORWARD LENGTH=450	sp|P33629|TBA PRUDU Tubulin alpha chain OS=Prunus dulcis OX=3755 GN=TUBA PE=2 SV=1	1307	88.0166	186.448	166.324	218.232	232.889	131.006	217.319	10.2348	112.899	378.419	216.47	241.173	219.673	53.2879
TRINITY_DN6882_c0_g1_i30	AT1G16890.2 | Symbols: UBC36, UBC13B | ubiquitin-conjugating enzyme 36 | chr1:5776550-5778327 REVERSE LENGTH=153""	sp|Q9FZ48|UBC36 ARATH Ubiquitin-conjugating enzyme E2 36 OS=Arabidopsis thaliana OX=3702 GN=UBC36 PE=1 SV=1	1088	339.617	370.111	299.486	353.931	313.98	254.952	82.8429	59.206	55.7028	79.4819	69.0403	75.0851	65.0534	30.7379
TRINITY_DN9824_c0_g1_i14	AT5G21090.1 | Symbols: | Leucine-rich repeat (LRR) family protein | chr5:7164758-7166904 FORWARD LENGTH=218	sp|Q9FPJ5|LRR1 ARATH Leucine-rich repeat protein 1 OS=Arabidopsis thaliana OX=3702 GN=LRR1 PE=1 SV=1	1227	209.682	212.295	222.795	234.554	218.363	188.873	176.953	191.044	116.923	178.38	162.92	150.705	152.762	110.57
TRINITY_DN2874_c0_g1_i12	AT3G46000.1 | Symbols: ADF2 | actin depolymerizing factor 2 | chr3:16907743-16908822 REVERSE LENGTH=137	sp|Q9FVI1|ADF2 PETHY Actin-depolymerizing factor 2 OS=Petunia hybrida OX=4102 GN=ADF2 PE=2 SV=1	1259	290.646	171.823	200.893	194.041	169.833	184.565	97.8179	470.867	351.391	81.8439	61.7985	65.5227	60.2788	55.2899
TRINITY_DN8866_c0_g1_i2	AT3G01280.1 | Symbols: VDAC1, ATVDAC1 | voltage dependent anion channel 1 | chr3:85754-87612 FORWARD LENGTH=276""	sp|P42056|VDAC2 SOLTU Mitochondrial outer membrane protein porin of 36 kDa OS=Solanum tuberosum OX=4113 PE=1 SV=2	1512	189.276	176.355	165.541	176.586	175.965	153.676	174.12	172.069	156.151	201.392	224.772	216.707	215.754	90.8125
TRINITY_DN7269_c0_g1_i18	AT1G59640.1 | Symbols: ZCW32, BPE, BPEub | BIG PETAL P | chr1:21909464-21911030 REVERSE LENGTH=264""	sp|Q0JXE7-2|BPE ARATH Isoform 2 of Transcription factor BPE OS=Arabidopsis thaliana OX=3702 GN=BPE	1131	326.603	368.592	335.123	387.582	361.754	265.06	70.8813	41.4211	36.6036	113.49	29.8889	30.1807	28.0552	25.5356
TRINITY_DN14982_c0_g2_i4	AT1G14420.1 | Symbols: AT59 | Pectate lyase family protein | chr1:4931844-4933405 REVERSE LENGTH=459	sp|P15722|PLY59 SOLLC Probable pectate lyase P59 OS=Solanum lycopersicum OX=4081 GN=LAT59 PE=2 SV=1	439	88.2988	183.523	115.088	183.733	196.321	228.451	67.2291	125.89	19.5066	333.799	234.471	315.697	299.432	0
TRINITY_DN7923_c1_g1_i1	NA	sp|Q67UX0|ADO2 ORYSJ Putative adagio-like protein 2 OS=Oryza sativa subsp. japonica OX=39947 GN=Os02g0150800 PE=3 SV=1	430	87.75	60.4311	46.8677	47.282	53.0869	32.5334	222.137	300.12	446.352	285.74	268.238	286.794	254.06	32.5643
TRINITY_DN5133_c0_g1_i4	AT3G61110.1 | Symbols: ARS27A, RS27A | ribosomal protein S27 | chr3:22611710-22612632 FORWARD LENGTH=86""	sp|Q9M2F1|RS272 ARATH 40S ribosomal protein S27-2 OS=Arabidopsis thaliana OX=3702 GN=RPS27B PE=2 SV=2	591	115.975	99.3251	126.64	110.376	123.017	94.2317	239.598	102.157	160.306	229.059	332.819	310.735	344.926	148.701
TRINITY_DN3063_c0_g3_i1	AT5G41860.1 | Symbols: | unknown protein; Has 1807 Blast hits to 1807 proteins in 277 species: Archae - 0; Bacteria - 0; Metazoa - 736; Fungi - 347; Plants - 385; Viruses - 0; Other Eukaryotes - 339 (source: NCBI BLink). | chr5:16757951-16758529 FORWARD LENGTH=192	sp|P93248|MALB MAAAM Bark leucoagglutinin (Fragment) OS=Maackia amurensis OX=37501 GN=MAL PE=2 SV=1	1268	254.525	203.87	168.914	153.887	213.258	189.501	182.019	225.829	190.371	186.463	140.754	138.256	140.102	240.69
TRINITY_DN4557_c0_g2_i9	AT4G34050.1 | Symbols: CCoAOMT1 | S-adenosyl-L-methionine-dependent methyltransferases superfamily protein | chr4:16310844-16311973 FORWARD LENGTH=259	sp|Q40313|CAMT MEDSA Caffeoyl-CoA O-methyltransferase OS=Medicago sativa OX=3879 GN=CCOMT PE=1 SV=1	1319	137.321	118.339	114.449	103.07	146.822	112.298	244.961	317.401	190.935	164.098	215.06	258.075	260.625	109.101
TRINITY_DN19767_c0_g1_i1	AT1G73030.1 | Symbols: VPS46.2, CHMP1A | SNF7 family protein | chr1:27473938-27474848 FORWARD LENGTH=203""	sp|Q9SSM4|CHM1B ARATH ESCRT-related protein CHMP1B OS=Arabidopsis thaliana OX=3702 GN=CHMP1B PE=1 SV=1	1612	235.04	203.56	195.198	195.987	210.162	187.598	169.317	204.563	168.697	158.067	159.683	150.307	140.995	134.598
TRINITY_DN3063_c3_g1_i7	AT1G58122.1 | Symbols: CPuORF45 | conserved peptide upstream open reading frame 45 | chr1:21520670-21520780 FORWARD LENGTH=36	sp|C0LGQ9|GHR1 ARATH LRR receptor-like serine/threonine-protein kinase GHR1 OS=Arabidopsis thaliana OX=3702 GN=GHR1 PE=1 SV=2	480	190.933	388.701	232.046	375.382	370.909	410.693	49.7821	13.3328	36.3046	309.119	0	0	0	0
TRINITY_DN23799_c0_g2_i2	AT2G27710.4 | Symbols: | 60S acidic ribosomal protein family | chr2:11816929-11817670 FORWARD LENGTH=98	sp|P41099|RLA2 PARAR 60S acidic ribosomal protein P2 OS=Parthenium argentatum OX=35935 PE=3 SV=1	642	130.775	110.738	122.545	104.034	128.5	110.032	236.879	85.1354	234.142	193.097	323.849	308.074	288.784	141.902
TRINITY_DN5092_c0_g1_i6	AT5G60390.3 | Symbols: | GTP binding Elongation factor Tu family protein | chr5:24289226-24290675 FORWARD LENGTH=449	sp|O64937|EF1A ORYSJ Elongation factor 1-alpha OS=Oryza sativa subsp. japonica OX=39947 GN=REFA4 PE=2 SV=2	885	141.548	139.27	134.582	130.942	155.73	144.688	244.329	87.9235	226.914	170.394	267.069	264.521	261.251	201.915
TRINITY_DN1999_c0_g3_i4	AT1G36730.1 | Symbols: | Translation initiation factor IF2/IF5 | chr1:13898706-13900025 REVERSE LENGTH=439	sp|P48724|IF5 PHAVU Eukaryotic translation initiation factor 5 OS=Phaseolus vulgaris OX=3885 GN=EIF5 PE=2 SV=1	2397	216.737	194.695	183.609	190.049	210.534	180.212	164.657	205.487	159.354	164.479	142.568	176.072	174.394	121.636
TRINITY_DN1451_c1_g1_i9	AT3G14640.1 | Symbols: CYP72A10 | cytochrome P450, family 72, subfamily A, polypeptide 10 | chr3:4919856-4921787 FORWARD LENGTH=514""	sp|Q2MJ19|C7A68 MEDTR Cytochrome P450 72A68 OS=Medicago truncatula OX=3880 GN=CYP72A68 PE=1 SV=1	580	362.033	222.132	258.767	214.881	175.936	199.135	37.8958	618.317	112.351	7.55986	5.29228	82.9367	65.0826	15.5215
TRINITY_DN33971_c0_g1_i1	AT4G05050.4 | Symbols: UBQ11 | ubiquitin 11 | chr4:2588271-2588960 REVERSE LENGTH=153	sp|P0CG83|UBIQP HORVU Polyubiquitin (Fragment) OS=Hordeum vulgare OX=4513 PE=2 SV=1	476	147.924	125.02	118.728	118.857	150.877	135.826	253.476	97.9797	239.394	177.545	270.065	268.025	256.911	112.209
TRINITY_DN11828_c0_g4_i1	AT1G73260.1 | Symbols: ATKTI1, KTI1 | kunitz trypsin inhibitor 1 | chr1:27547410-27548057 REVERSE LENGTH=215""	sp|P25272|KTI1 SOYBN Kunitz-type trypsin inhibitor KTI1 OS=Glycine max OX=3847 GN=KTI1 PE=2 SV=1	246	10.7728	0	25.2207	11.6005	3.25108	0.959284	657.302	205.005	36.2773	205.067	468.682	325.484	410.725	8.30834
TRINITY_DN15598_c0_g1_i6	AT2G21870.1 | Symbols: MGP1 | copper ion binding;cobalt ion binding;zinc ion binding | chr2:9320456-9322618 REVERSE LENGTH=240	sp|Q9SJ12|ATP7 ARATH Probable ATP synthase 24 kDa subunit, mitochondrial OS=Arabidopsis thaliana OX=3702 GN=At2g21870 PE=1 SV=1""	1433	165.803	168.282	151.374	174.456	173.851	146.163	209.435	90.3715	119.768	254.552	229.82	235.332	236.423	65.0547
TRINITY_DN9211_c0_g1_i2	AT3G03190.1 | Symbols: ATGSTF11, ATGSTF6, GSTF11 | glutathione S-transferase F11 | chr3:735071-735877 FORWARD LENGTH=214""	sp|Q96324|GSTFB ARATH Glutathione S-transferase F11 OS=Arabidopsis thaliana OX=3702 GN=GSTF11 PE=2 SV=1	1083	11.1569	8.9591	13.3252	12.1309	11.8064	9.42255	320.64	38.3772	22.6595	833.274	288.835	367.051	416.893	0
TRINITY_DN4391_c0_g1_i19	AT4G16730.1 | Symbols: TPS02 | terpene synthase 02 | chr4:9403119-9406003 FORWARD LENGTH=539	sp|Q6EJ97|ISPS PUEML Isoprene synthase, chloroplastic OS=Pueraria montana var. lobata OX=3893 GN=ISPS PE=1 SV=1""	985	424.009	488.647	389.226	416.833	361.156	253.922	8.9788	5.67262	0.850812	0.499359	0	0	0	0
TRINITY_DN967_c0_g1_i17	AT3G44100.1 | Symbols: | MD-2-related lipid recognition domain-containing protein | chr3:15866162-15867273 REVERSE LENGTH=152	sp|Q9AST8|ROSY1 ARATH MD-2-related lipid-recognition protein ROSY1 OS=Arabidopsis thaliana OX=3702 GN=ROSY1 PE=1 SV=1	1050	279.502	271.874	213.349	287.897	224.003	197.437	134.629	120.064	130.082	136.72	125.642	107.137	120.346	151.048
TRINITY_DN2834_c0_g1_i1	AT4G05050.3 | Symbols: UBQ11 | ubiquitin 11 | chr4:2588271-2588960 REVERSE LENGTH=229	sp|Q3E7T8-2|UBQ14 ARATH Isoform 2 of Polyubiquitin 14 OS=Arabidopsis thaliana OX=3702 GN=UBQ14	1370	208.244	180.477	219.956	298.153	282.158	251.959	135.375	256.63	98.7942	87.821	107.873	113.989	106.883	150.731
TRINITY_DN7470_c1_g1_i4	AT1G31200.1 | Symbols: ATPP2-A9, PP2-A9 | phloem protein 2-A9 | chr1:11146923-11147678 REVERSE LENGTH=180""	sp|Q9SA16|P2A09 ARATH Protein PHLOEM PROTEIN 2-LIKE A9 OS=Arabidopsis thaliana OX=3702 GN=PP2A9 PE=2 SV=1	2646	298.487	244.895	249.301	269.09	243.84	249.217	58.8829	572.08	55.6323	37.4634	16.5986	23.1872	22.9559	34.8247
TRINITY_DN1777_c0_g3_i2	AT1G20010.1 | Symbols: TUB5 | tubulin beta-5 chain | chr1:6938033-6940481 REVERSE LENGTH=449	sp|P28551|TBB3 SOYBN Tubulin beta chain (Fragment) OS=Glycine max OX=3847 GN=TUBB PE=2 SV=2	754	235.199	212.303	181.098	178.713	178.406	170.391	181.095	101.718	152.069	209.826	167.999	181.657	191.14	135.742
TRINITY_DN1923_c0_g1_i3	AT3G46520.1 | Symbols: ACT12 | actin-12 | chr3:17128567-17129981 FORWARD LENGTH=377	sp|P46258|ACT3 PEA Actin-3 OS=Pisum sativum OX=3888 PE=2 SV=1	715	161.219	185.825	173.258	154.939	221.423	149.796	195.424	59.4172	121.012	330.21	175.293	215.509	197.442	29.5125
TRINITY_DN29841_c0_g1_i5	AT3G62870.1 | Symbols: | Ribosomal protein L7Ae/L30e/S12e/Gadd45 family protein | chr3:23242862-23244273 REVERSE LENGTH=256	sp|P35685|RL7A1 ORYSJ 60S ribosomal protein L7a-1 OS=Oryza sativa subsp. japonica OX=39947 GN=RPL7A-1 PE=2 SV=1	1398	141.598	112.548	127.36	120.427	128.922	122.102	233.913	89.8011	245.316	138.498	297.586	304.555	276.354	153.314
TRINITY_DN5209_c0_g1_i11	AT4G08300.1 | Symbols: | nodulin MtN21 /EamA-like transporter family protein | chr4:5245024-5248153 FORWARD LENGTH=373	sp|Q501F8|WTR32 ARATH WAT1-related protein At4g08300 OS=Arabidopsis thaliana OX=3702 GN=At4g08300 PE=2 SV=1	1782	266.425	266.882	132.084	83.0297	311.902	235.636	109.511	295.775	233.065	151.912	68.6566	90.3832	92.6857	20.2987
TRINITY_DN3706_c0_g1_i1	AT5G56010.1 | Symbols: HSP81-3, Hsp81.3, AtHsp90-3, AtHsp90.3 | heat shock protein 81-3 | chr5:22681410-22683911 FORWARD LENGTH=699""	sp|A2YWQ1|HSP81 ORYSI Heat shock protein 81-1 OS=Oryza sativa subsp. indica OX=39946 GN=HSP81-1 PE=2 SV=1	593	151.868	137.784	138.067	151.552	178.645	151.84	205.395	90.2933	174.022	141.721	267.712	268.987	278.656	122.073
TRINITY_DN8031_c1_g1_i4	AT5G57110.2 | Symbols: ACA8, AT-ACA8 | autoinhibited Ca2+ -ATPase, isoform 8 | chr5:23109729-23116857 REVERSE LENGTH=1074""	sp|Q9LF79|ACA8 ARATH Calcium-transporting ATPase 8, plasma membrane-type OS=Arabidopsis thaliana OX=3702 GN=ACA8 PE=1 SV=1""	549	228.79	331.162	282.124	318.003	361.979	256.46	97.3301	94.4908	98.7109	118.188	47.4044	52.1069	47.0145	43.4734
TRINITY_DN13306_c0_g1_i20	AT1G27970.1 | Symbols: NTF2B | nuclear transport factor 2B | chr1:9746921-9747787 FORWARD LENGTH=126	sp|Q9C7F5|NTF2B ARATH Nuclear transport factor 2B OS=Arabidopsis thaliana OX=3702 GN=NTF2B PE=1 SV=1	1494	200.797	165.053	168.353	165.098	165.694	164.781	182.644	184.628	156.706	202.46	178.598	204.916	192.02	101.271
TRINITY_DN5092_c0_g1_i2	AT5G60390.3 | Symbols: | GTP binding Elongation factor Tu family protein | chr5:24289226-24290675 FORWARD LENGTH=449	sp|O64937|EF1A ORYSJ Elongation factor 1-alpha OS=Oryza sativa subsp. japonica OX=39947 GN=REFA4 PE=2 SV=2	1984	133.399	126.004	126.914	138.215	136.873	134.801	240.783	96.9334	230.237	171.996	272.28	262.266	255.897	205.524
TRINITY_DN3507_c1_g1_i5	AT5G53300.4 | Symbols: UBC10 | ubiquitin-conjugating enzyme 10 | chr5:21632802-21633989 REVERSE LENGTH=148	sp|P35133|UBC10 ARATH Ubiquitin-conjugating enzyme E2 10 OS=Arabidopsis thaliana OX=3702 GN=UBC10 PE=1 SV=1	831	262.557	231.081	229.674	234.397	246.296	211.752	116.893	192.104	113.281	147.945	113.819	114.135	108.877	39.7529
TRINITY_DN11988_c0_g1_i2	AT1G70780.1 | Symbols: | unknown protein; FUNCTIONS IN: molecular function unknown; INVOLVED IN: biological process unknown; LOCATED IN: mitochondrion; EXPRESSED IN: sperm cell, male gametophyte, pollen tube; EXPRESSED DURING: L mature pollen stage, M germinated pollen stage; BEST Arabidopsis thaliana protein match is: unknown protein (TAIR:AT1G23150.1); Has 143 Blast hits to 143 proteins in 17 s…	sp|Q56XJ7|Y4276 ARATH Uncharacterized protein At4g22758 OS=Arabidopsis thaliana OX=3702 GN=At4g22758 PE=2 SV=1	1184	224.442	168.279	174.734	163.53	146.528	158.649	93.005	432.138	93.4758	61.6874	103.38	227.307	273.084	10.2687
TRINITY_DN6817_c0_g1_i37	AT3G23470.1 | Symbols: | Cyclopropane-fatty-acyl-phospholipid synthase | chr3:8415565-8418120 FORWARD LENGTH=461	sp|P39657|RUAP SOYBN RuBisCO-associated protein OS=Glycine max OX=3847 PE=2 SV=1	1327	183.034	50.857	143.236	76.8854	56.856	67.5791	482.126	53.1977	604.757	129.429	184.104	86.267	199.638	72.5032
TRINITY_DN7048_c0_g1_i22	AT2G19800.1 | Symbols: MIOX2 | myo-inositol oxygenase 2 | chr2:8531106-8533354 REVERSE LENGTH=317	sp|O82200|MIOX2 ARATH Inositol oxygenase 2 OS=Arabidopsis thaliana OX=3702 GN=MIOX2 PE=1 SV=2	651	183.989	352.944	219.32	341.637	343.808	346.64	47.7862	46.8794	23.5768	381.019	1.04811	18.807	10.4703	0
TRINITY_DN2381_c0_g2_i1	AT1G13950.1 | Symbols: EIF-5A, ELF5A-1, ATELF5A-1, EIF5A | eukaryotic elongation factor 5A-1 | chr1:4773631-4774668 FORWARD LENGTH=158""	sp|P56335|IF5A3 SOLTU Eukaryotic translation initiation factor 5A-3 OS=Solanum tuberosum OX=4113 GN=EIF5A3 PE=2 SV=1	516	192.738	153.179	179.825	178.521	193.544	140.464	173.128	134.847	125.083	156.717	227.781	223.573	235.925	166.932
TRINITY_DN8079_c0_g1_i1	AT5G02500.2 | Symbols: HSC70-1, HSP70-1, AT-HSC70-1, HSC70 | heat shock cognate protein 70-1 | chr5:554055-556334 REVERSE LENGTH=521""	sp|P22953|HS701 ARATH Heat shock 70 kDa protein 1 OS=Arabidopsis thaliana OX=3702 GN=HSP70-1 PE=1 SV=3	962	177.708	148.461	134.645	150.826	180.207	155.099	206.182	59.6929	185.933	189.312	190.543	270.355	263.366	51.5763
TRINITY_DN3032_c0_g1_i16	AT3G47340.1 | Symbols: ASN1, DIN6, AT-ASN1 | glutamine-dependent asparagine synthase 1 | chr3:17438136-17441043 REVERSE LENGTH=584""	sp|P49092|ASNS1 LOTJA Asparagine synthetase [glutamine-hydrolyzing] 1 OS=Lotus japonicus OX=34305 GN=AS1 PE=2 SV=2	2219	77.1276	11.2476	209.411	48.8976	25.578	32.9722	72.0963	1538.89	168.104	36.7537	17.644	43.4563	24.0623	2.29082
TRINITY_DN6205_c0_g3_i2	AT2G26450.1 | Symbols: | Plant invertase/pectin methylesterase inhibitor superfamily | chr2:11251279-11253446 FORWARD LENGTH=614	sp|Q7Y201|PME13 ARATH Probable pectinesterase/pectinesterase inhibitor 13 OS=Arabidopsis thaliana OX=3702 GN=PME13 PE=2 SV=2	2334	169.765	351.526	220.732	343.229	354.928	360.907	51.2029	16.3582	29.2931	377.674	0.0773616	11.0188	9.2274	0
TRINITY_DN1711_c0_g2_i1	AT4G26850.1 | Symbols: VTC2 | mannose-1-phosphate guanylyltransferase (GDP)s;GDP-galactose:mannose-1-phosphate guanylyltransferases;GDP-galactose:glucose-1-phosphate guanylyltransferases;GDP-galactose:myoinositol-1-phosphate guanylyltransferases;glucose-1-phosphate guanylyltransferase | chr4:13499262-13501145 REVERSE LENGTH=442	sp|Q8RWE8|GGAP1 ARATH GDP-L-galactose phosphorylase 1 OS=Arabidopsis thaliana OX=3702 GN=VTC2 PE=1 SV=1	2250	203.791	218.869	225.112	223.102	243.806	175.666	126.203	133.763	70.978	145.068	127.543	190.205	203.035	233.743
TRINITY_DN4345_c0_g1_i24	AT3G45310.1 | Symbols: | Cysteine proteinases superfamily protein | chr3:16628704-16630473 REVERSE LENGTH=358	sp|A0A072UTP9|CATB MEDTR Pro-cathepsin H OS=Medicago truncatula OX=3880 GN=CP PE=1 SV=1	1807	161.181	155.626	137.063	93.8957	100.499	101.599	177.685	430.07	371.038	143.016	155.353	136.23	123.611	815.93
TRINITY_DN5244_c0_g1_i5	AT3G28917.1 | Symbols: MIF2 | mini zinc finger 2 | chr3:10925014-10925316 FORWARD LENGTH=100	sp|Q9LJW5|MIF2 ARATH Mini zinc finger protein 2 OS=Arabidopsis thaliana OX=3702 GN=MIF2 PE=1 SV=1	696	266.419	354.385	310.087	379.37	416.173	304.236	64.2617	0	111.371	79.3858	0	0	0	0
TRINITY_DN6384_c0_g1_i1	AT1G55020.1 | Symbols: LOX1, ATLOX1 | lipoxygenase 1 | chr1:20525798-20530143 FORWARD LENGTH=859""	sp|P24095|LOXX SOYBN Seed linoleate 9S-lipoxygenase OS=Glycine max OX=3847 GN=LOX1.4 PE=1 SV=1	219	31.7998	22.0361	71.8922	61.8868	50.6159	37.0013	380.45	48.4473	114.057	313.651	324.559	414.687	409.017	520.971
TRINITY_DN4575_c1_g1_i6	AT1G60420.1 | Symbols: | DC1 domain-containing protein | chr1:22261978-22264243 FORWARD LENGTH=578	sp|O80763|NRX1 ARATH Probable nucleoredoxin 1 OS=Arabidopsis thaliana OX=3702 GN=At1g60420 PE=1 SV=1	2317	202.931	174.765	128.743	205.916	170.317	246.198	266.172	191.727	311.113	54.6406	77.7424	127.883	120.166	38.7181
TRINITY_DN7767_c0_g1_i3	AT4G25000.1 | Symbols: ATAMY1, AMY1 | alpha-amylase-like | chr4:12852109-12853825 REVERSE LENGTH=423""	sp|P17859|AMYA VIGMU Alpha-amylase OS=Vigna mungo OX=3915 GN=AMY1.1 PE=2 SV=1	1774	100.338	35.2885	165.196	28.8767	17.0204	33.0749	53.7646	1073.26	678.304	8.35682	10.7342	47.1792	23.1107	14.9318
TRINITY_DN14180_c0_g1_i5	AT3G11780.1 | Symbols: | MD-2-related lipid recognition domain-containing protein / ML domain-containing protein | chr3:3724326-3725476 REVERSE LENGTH=153	sp|Q9AST8|ROSY1 ARATH MD-2-related lipid-recognition protein ROSY1 OS=Arabidopsis thaliana OX=3702 GN=ROSY1 PE=1 SV=1	1187	254.284	259.192	250.627	285.505	271.059	220.094	101.993	150.348	96.432	107.41	93.3695	100.033	83.5733	48.3012
TRINITY_DN5595_c0_g1_i11	AT3G22400.1 | Symbols: LOX5 | PLAT/LH2 domain-containing lipoxygenase family protein | chr3:7927011-7931167 FORWARD LENGTH=886	sp|P38417|LOX4 SOYBN Linoleate 9S-lipoxygenase-4 OS=Glycine max OX=3847 GN=LOX1.5 PE=1 SV=1	1743	13.3906	14.7151	53.686	43.9266	16.8787	5.53058	357.385	53.5489	163.709	173.643	440.421	485.827	451.168	49.5839
TRINITY_DN1669_c0_g1_i19	AT1G78900.2 | Symbols: VHA-A | vacuolar ATP synthase subunit A | chr1:29660463-29664575 FORWARD LENGTH=623	sp|P13548|VATA VIGRR V-type proton ATPase catalytic subunit A OS=Vigna radiata var. radiata OX=3916 PE=1 SV=3	2700	175.083	168.833	146.01	159.99	165.74	141.126	190.031	122.395	143.528	239.448	210.797	202.01	208.678	96.5745
TRINITY_DN14140_c1_g1_i1	AT1G73330.1 | Symbols: ATDR4, DR4 | drought-repressed 4 | chr1:27569022-27569651 REVERSE LENGTH=209""	sp|P25272|KTI1 SOYBN Kunitz-type trypsin inhibitor KTI1 OS=Glycine max OX=3847 GN=KTI1 PE=2 SV=1	830	31.9128	35.0148	43.0317	65.693	37.3362	39.6868	495.147	12.2523	139.976	194.146	553.105	272.191	354.058	0.122092
TRINITY_DN769_c0_g1_i1	AT3G02230.1 | Symbols: RGP1, ATRGP1 | reversibly glycosylated polypeptide 1 | chr3:415463-417304 FORWARD LENGTH=357""	sp|P80607|RGP1 MAIZE Probable UDP-arabinopyranose mutase 1 OS=Zea mays OX=4577 GN=UPTG PE=1 SV=2	260	292.783	147.436	181.382	109.723	169.14	146.247	107.358	50.7746	167.351	283.285	173.754	217.937	223.572	4.85177
TRINITY_DN6054_c0_g2_i9	AT2G36460.1 | Symbols: | Aldolase superfamily protein | chr2:15296929-15298387 REVERSE LENGTH=358	sp|Q9SJQ9|ALFC6 ARATH Fructose-bisphosphate aldolase 6, cytosolic OS=Arabidopsis thaliana OX=3702 GN=FBA6 PE=1 SV=1""	1853	129.451	144.289	95.8528	119.706	149.967	127.854	225.732	58.8108	104.702	313.535	208.023	288.446	299.58	36.5862
TRINITY_DN2348_c0_g2_i4	AT1G13950.1 | Symbols: EIF-5A, ELF5A-1, ATELF5A-1, EIF5A | eukaryotic elongation factor 5A-1 | chr1:4773631-4774668 FORWARD LENGTH=158""	sp|Q9AXQ3|IF5A4 SOLLC Eukaryotic translation initiation factor 5A-4 OS=Solanum lycopersicum OX=4081 PE=2 SV=1	695	123.854	98.6569	122.958	106.548	143.491	128.318	220.17	108.861	175.07	246.34	256.953	265.807	267.253	225.98
TRINITY_DN10450_c0_g1_i3	AT1G27950.1 | Symbols: LTPG1 | glycosylphosphatidylinositol-anchored lipid protein transfer 1 | chr1:9740740-9741991 FORWARD LENGTH=193	sp|Q9C7F7|LTPG1 ARATH Non-specific lipid transfer protein GPI-anchored 1 OS=Arabidopsis thaliana OX=3702 GN=LTPG1 PE=2 SV=1	1481	139.031	121.692	155.957	154.34	154.302	118.799	235.148	24.8229	150.42	332.188	235.342	212.354	224.963	200.822
TRINITY_DN439_c1_g4_i1	AT5G19900.1 | Symbols: | PRLI-interacting factor, putative | chr5:6728561-6730045 REVERSE LENGTH=494""	NA	289	282.429	274.102	252.174	259.899	241.354	178.629	141.721	89.3706	142.968	144.843	67.7027	93.8582	86.9107	30.0047
TRINITY_DN1813_c0_g1_i12	AT3G25230.1 | Symbols: ROF1, ATFKBP62, FKBP62 | rotamase FKBP 1 | chr3:9188257-9191137 FORWARD LENGTH=551""	sp|Q38931|FKB62 ARATH Peptidyl-prolyl cis-trans isomerase FKBP62 OS=Arabidopsis thaliana OX=3702 GN=FKBP62 PE=1 SV=2	2346	141.954	143.617	120.418	169.081	167.153	184.601	258.181	125.338	163.141	151.559	213.462	201.339	215.843	176.034
TRINITY_DN5714_c0_g2_i9	AT2G01140.1 | Symbols: | Aldolase superfamily protein | chr2:95006-96491 REVERSE LENGTH=391	sp|Q9ZU52|ALFP3 ARATH Fructose-bisphosphate aldolase 3, chloroplastic OS=Arabidopsis thaliana OX=3702 GN=FBA3 PE=1 SV=1""	1813	152.45	157.436	125.038	138.823	165.965	124.143	193.82	88.5257	91.348	198.278	249.658	276.938	293.059	13.7756
TRINITY_DN4574_c0_g1_i1	AT5G61790.1 | Symbols: CNX1, ATCNX1 | calnexin 1 | chr5:24827394-24829642 REVERSE LENGTH=530""	sp|Q39817|CALX SOYBN Calnexin homolog OS=Glycine max OX=3847 PE=2 SV=1	2397	159.421	144.126	137.272	152.515	154.815	160.13	227.935	155.679	154.298	178.416	194.25	217.241	218.31	104.172
TRINITY_DN2757_c0_g1_i40	AT3G51880.4 | Symbols: HMGB1 | high mobility group B1 | chr3:19247241-19248491 REVERSE LENGTH=161	sp|O49595|HMGB1 ARATH High mobility group B protein 1 OS=Arabidopsis thaliana OX=3702 GN=HMGB1 PE=1 SV=1	813	186.919	180.312	151.807	179.065	179.14	133.404	184.757	83.7001	124.831	171.227	250.865	213.796	213.708	289.215
TRINITY_DN24843_c2_g1_i1	AT1G07930.2 | Symbols: | GTP binding Elongation factor Tu family protein | chr1:2459014-2460458 FORWARD LENGTH=372	sp|P25698|EF1A SOYBN Elongation factor 1-alpha OS=Glycine max OX=3847 GN=TEFS1 PE=3 SV=2	236	100.462	107.756	109.923	74.5101	98.2641	80.6473	246.434	67.1289	271.563	183.561	287.891	317.372	306.736	133.137
TRINITY_DN1457_c0_g3_i3	AT1G11840.6 | Symbols: GLX1 | glyoxalase I homolog | chr1:3995928-3997518 FORWARD LENGTH=322	sp|O65398-2|GLX1 ARATH Isoform 2 of Lactoylglutathione lyase GLX1 OS=Arabidopsis thaliana OX=3702 GN=GLX1	1447	138.64	145.697	114.14	236.742	182.004	224.031	228.314	118.182	134.819	140.593	235.02	169.64	184.25	212.869
TRINITY_DN321_c0_g1_i9	AT5G10860.1 | Symbols: | Cystathionine beta-synthase (CBS) family protein | chr5:3429173-3430142 REVERSE LENGTH=206	sp|Q9LEV3|CBSX3 ARATH CBS domain-containing protein CBSX3, mitochondrial OS=Arabidopsis thaliana OX=3702 GN=CBSX3 PE=1 SV=1""	1260	73.0721	65.2534	102.088	77.559	71.1387	74.9948	233.454	252.963	103.578	236.433	379.561	280.986	294.004	97.0994
TRINITY_DN1923_c1_g1_i2	AT3G12110.1 | Symbols: ACT11 | actin-11 | chr3:3858116-3859609 FORWARD LENGTH=377	sp|P30171|ACT11 SOLTU Actin-97 OS=Solanum tuberosum OX=4113 GN=AC97 PE=3 SV=1	1686	131.334	255.103	173.27	253.696	260.503	266.507	75.0206	62.9393	29.411	324.631	107.619	168.228	134.473	40.129
TRINITY_DN3615_c0_g1_i2	AT5G02790.1 | Symbols: GSTL3 | Glutathione S-transferase family protein | chr5:632877-634858 FORWARD LENGTH=235	sp|Q9LZ06|GSTL3 ARATH Glutathione S-transferase L3 OS=Arabidopsis thaliana OX=3702 GN=GSTL3 PE=2 SV=1	755	187.179	129.137	252.555	158.981	143.213	182.201	119.26	228.789	318.21	125.946	113.913	150.014	130.194	62.1894
TRINITY_DN7276_c0_g2_i4	AT1G15950.1 | Symbols: CCR1, IRX4, ATCCR1 | cinnamoyl coa reductase 1 | chr1:5478855-5481915 FORWARD LENGTH=344""	sp|A0A059TC02|CCR1 PETHY Cinnamoyl-CoA reductase 1 OS=Petunia hybrida OX=4102 GN=CCR1 PE=1 SV=1	1343	268.984	262.662	215.166	240.086	255.916	251.108	137.774	124.903	93.2998	119.875	77.098	87.8593	104.228	82.4491
TRINITY_DN44_c0_g1_i10	AT5G38710.1 | Symbols: | Methylenetetrahydrofolate reductase family protein | chr5:15501340-15503899 FORWARD LENGTH=476	sp|Q6NKX1|PROD2 ARATH Proline dehydrogenase 2, mitochondrial OS=Arabidopsis thaliana OX=3702 GN=POX2 PE=1 SV=1""	2263	142.143	256.729	177.016	228.451	232.777	242.397	69.3659	82.2533	49.8225	281.127	80.5002	204.573	188.789	0.105199
TRINITY_DN1336_c1_g1_i2	AT3G53230.1 | Symbols: | ATPase, AAA-type, CDC48 protein | chr3:19723416-19726489 FORWARD LENGTH=815""	sp|P54774|CDC48 SOYBN Cell division cycle protein 48 homolog OS=Glycine max OX=3847 GN=CDC48 PE=2 SV=1	2908	290.215	280.801	222.116	229.746	271.402	230.269	99.4996	91.3115	96.9205	130.245	81.4993	106.911	104.754	47.2968
TRINITY_DN31626_c0_g1_i1	AT4G05050.3 | Symbols: UBQ11 | ubiquitin 11 | chr4:2588271-2588960 REVERSE LENGTH=229	sp|Q3E7T8-2|UBQ14 ARATH Isoform 2 of Polyubiquitin 14 OS=Arabidopsis thaliana OX=3702 GN=UBQ14	552	281.784	189.257	241.51	197.841	163.434	162.062	97.4884	419.09	170.792	78.9714	62.0705	93.9463	77.0136	125.072
TRINITY_DN1820_c0_g3_i2	AT4G17520.1 | Symbols: | Hyaluronan / mRNA binding family | chr4:9771496-9773313 FORWARD LENGTH=360	sp|O23593|RGGB ARATH RGG repeats nuclear RNA binding protein B OS=Arabidopsis thaliana OX=3702 GN=RGGB PE=1 SV=1	1923	164.365	148.551	136.144	139.724	152.393	143.235	196.032	111.147	188.216	158.659	230.286	228.773	235.783	163.68
TRINITY_DN8857_c0_g1_i1	AT2G32180.1 | Symbols: PTAC18 | plastid transcriptionally active 18 | chr2:13672362-13672781 REVERSE LENGTH=139	sp|Q8L7N8-3|C3H57 ARATH Isoform 3 of Zinc finger CCCH domain-containing protein 57 OS=Arabidopsis thaliana OX=3702 GN=ZFN3	779	234.605	328.703	325.891	373.401	66.5595	898.633	0	0	0	0	0	0	0	0
TRINITY_DN16095_c0_g1_i23	AT5G55850.3 | Symbols: NOI | RPM1-interacting protein 4 (RIN4) family protein | chr5:22603617-22604850 FORWARD LENGTH=95	sp|O22633|NOI4 ARATH Protein NOI4 OS=Arabidopsis thaliana OX=3702 GN=NOI4 PE=1 SV=1	801	235.938	206.322	189.113	204.88	216.722	184.727	146.278	160.239	156.22	144.867	122.093	128.538	128.436	63.7716
TRINITY_DN20497_c0_g2_i2	AT4G16720.1 | Symbols: | Ribosomal protein L23/L15e family protein | chr4:9400156-9401315 REVERSE LENGTH=204	sp|O23515|RL151 ARATH 60S ribosomal protein L15-1 OS=Arabidopsis thaliana OX=3702 GN=RPL15A PE=2 SV=1	1139	107.194	83.5083	98.3036	96.4614	100.195	88.8792	226.839	63.2714	254.846	173.245	313.867	314.205	298.608	131.523
TRINITY_DN3224_c0_g1_i24	AT1G77380.1 | Symbols: AAP3, ATAAP3 | amino acid permease 3 | chr1:29075201-29077252 REVERSE LENGTH=476""	sp|Q39134|AAP3 ARATH Amino acid permease 3 OS=Arabidopsis thaliana OX=3702 GN=AAP3 PE=1 SV=2	2079	244.643	236.608	246.147	249.662	231.399	238.606	76.3795	388.439	67.1211	71.4136	58.6698	47.2705	60.4073	1.99019
TRINITY_DN16621_c0_g1_i18	AT5G02790.1 | Symbols: GSTL3 | Glutathione S-transferase family protein | chr5:632877-634858 FORWARD LENGTH=235	sp|Q9LZ06|GSTL3 ARATH Glutathione S-transferase L3 OS=Arabidopsis thaliana OX=3702 GN=GSTL3 PE=2 SV=1	674	170.357	134.149	248.508	157.294	145.655	185.11	130.592	196.925	315.661	134.038	116.928	153.751	125.954	75.0683
TRINITY_DN3891_c0_g1_i3	AT3G56240.1 | Symbols: CCH | copper chaperone | chr3:20863460-20864402 REVERSE LENGTH=121	sp|O82089|CCH ARATH Copper transport protein CCH OS=Arabidopsis thaliana OX=3702 GN=CCH PE=1 SV=1	1103	223.402	176.288	151.867	218.907	304.388	237.012	118.134	200.299	112.518	141.813	93.2422	129.919	104.519	109.007
TRINITY_DN12663_c0_g1_i11	AT1G72160.1 | Symbols: | Sec14p-like phosphatidylinositol transfer family protein | chr1:27153823-27155609 REVERSE LENGTH=490	sp|Q56Z59|PATL3 ARATH Patellin-3 OS=Arabidopsis thaliana OX=3702 GN=PATL3 PE=1 SV=2	1653	318.414	274.976	265.856	252.711	236.932	219.186	61.2638	341.792	133.569	41.5943	29.4743	19.2112	16.8424	23.0912
TRINITY_DN11357_c0_g1_i2	AT3G57785.1 | Symbols: | unknown protein; BEST Arabidopsis thaliana protein match is: unknown protein (TAIR:AT2G42310.1); Has 121 Blast hits to 121 proteins in 51 species: Archae - 0; Bacteria - 0; Metazoa - 4; Fungi - 48; Plants - 67; Viruses - 0; Other Eukaryotes - 2 (source: NCBI BLink). | chr3:21404835-21405179 REVERSE LENGTH=114	sp|Q9M310|FBK77 ARATH F-box/kelch-repeat protein At3g61590 OS=Arabidopsis thaliana OX=3702 GN=At3g61590 PE=1 SV=1	905	136.857	152.258	130.581	145.798	150.201	125.337	215.984	127.897	85.297	212.4	280.034	217.271	227.062	98.7735
TRINITY_DN20038_c0_g1_i3	AT3G51240.1 | Symbols: F3H, TT6, F3'H | flavanone 3-hydroxylase | chr3:19025409-19026658 FORWARD LENGTH=358""	sp|Q05965|FL3H MATIN Naringenin,2-oxoglutarate 3-dioxygenase (Fragment) OS=Matthiola incana OX=3724 GN=FHT PE=2 SV=1""	1850	204.327	210.091	181.57	275.897	243.04	240.185	205.981	6.88787	55.7014	333.778	78.4879	85.2948	85.2449	193.847
TRINITY_DN1970_c0_g1_i26	AT1G08200.1 | Symbols: AXS2 | UDP-D-apiose/UDP-D-xylose synthase 2 | chr1:2574259-2576609 REVERSE LENGTH=389	sp|Q9SGE0|AXS2 ARATH UDP-D-apiose/UDP-D-xylose synthase 2 OS=Arabidopsis thaliana OX=3702 GN=AXS2 PE=2 SV=1	1964	49.6823	58.587	49.0253	51.9899	70.6873	58.4847	300.089	30.6056	97.0827	375.583	326.173	368.149	369.244	146.787
TRINITY_DN328_c2_g2_i1	AT2G17370.1 | Symbols: HMG2, HMGR2 | 3-hydroxy-3-methylglutaryl-CoA reductase 2 | chr2:7550007-7551981 FORWARD LENGTH=562""	sp|A0A0A1C3I2|HMGR1 PANGI 3-hydroxy-3-methylglutaryl coenzyme A reductase 1 OS=Panax ginseng OX=4054 GN=HMGR1 PE=2 SV=1	798	109.144	204.972	147.539	207.299	217.749	212.667	184.373	12.3626	83.8028	232.6	206.586	173.513	208.311	4.10381
TRINITY_DN12916_c0_g1_i19	AT5G39570.1 | Symbols: | FUNCTIONS IN: molecular function unknown; INVOLVED IN: biological process unknown; LOCATED IN: cytosol, nucleus; EXPRESSED IN: 25 plant structures; EXPRESSED DURING: 14 growth stages; BEST Arabidopsis thaliana protein match is: glycine-rich protein (TAIR:AT3G29075.1); Has 30201 Blast hits to 17322 proteins in 780 species: Archae - 12; Bacteria - 1396; Metazoa - 17338; Fun…	sp|Q9FKA5|Y5957 ARATH Uncharacterized protein At5g39570 OS=Arabidopsis thaliana OX=3702 GN=At5g39570 PE=1 SV=1	1131	171.148	177.477	162.629	164.239	164.389	154.394	190.982	158.233	144.224	219.452	151.977	168.162	171.372	119.476
TRINITY_DN30189_c0_g1_i4	AT3G12500.1 | Symbols: ATHCHIB, PR3, PR-3, CHI-B, B-CHI, HCHIB | basic chitinase | chr3:3962501-3963984 REVERSE LENGTH=335""	sp|P06215|CHIT PHAVU Endochitinase OS=Phaseolus vulgaris OX=3885 PE=1 SV=1	1819	298.998	43.086	112.103	24.6919	10.2422	39.2804	81.1929	1262.73	244.303	6.44009	6.82378	48.4897	12.6651	5.39017
TRINITY_DN16597_c0_g1_i6	AT4G39200.2 | Symbols: | Ribosomal protein S25 family protein | chr4:18257464-18258464 FORWARD LENGTH=107	sp|P46301|RS25 SOLLC 40S ribosomal protein S25 OS=Solanum lycopersicum OX=4081 GN=RPS25 PE=3 SV=1	964	138.069	122.462	114.483	122.314	133.541	118.186	214.472	80.1095	196.83	157.899	254.761	279.96	257.324	131.113
TRINITY_DN8258_c0_g1_i1	AT5G21150.1 | Symbols: AGO9 | Argonaute family protein | chr5:7193472-7198113 FORWARD LENGTH=896	sp|Q06215|PPO VICFA Polyphenol oxidase A1, chloroplastic OS=Vicia faba OX=3906 PE=1 SV=1""	261	95.6637	29.6238	93.9432	4.02737	31.0692	15.2192	45.6837	1186.74	647.872	21.2192	1.63201	16.5416	0.845603	1.60285
TRINITY_DN1377_c1_g1_i1	AT5G45130.1 | Symbols: ATRAB5A, ATRABF2A, RABF2A, RAB5A, RHA1, ATRAB-F2A, RAB-F2A | RAB homolog 1 | chr5:18244495-18246060 FORWARD LENGTH=200""	sp|P31583|RHN1 NICPL Ras-related protein RHN1 OS=Nicotiana plumbaginifolia OX=4092 GN=RHN1 PE=2 SV=1	1176	232.18	229.867	206.41	224.437	217.858	190.583	118.473	172.576	135.982	125.098	109.756	112.333	108.328	73.5682
TRINITY_DN6056_c0_g2_i2	AT1G53450.2 | Symbols: | unknown protein; BEST Arabidopsis thaliana protein match is: unknown protein (TAIR:AT3G14830.2); Has 35333 Blast hits to 34131 proteins in 2444 species: Archae - 798; Bacteria - 22429; Metazoa - 974; Fungi - 991; Plants - 531; Viruses - 0; Other Eukaryotes - 9610 (source: NCBI BLink). | chr1:19951747-19953839 REVERSE LENGTH=453	sp|O22518|RSSA SOYBN 40S ribosomal protein SA OS=Glycine max OX=3847 PE=2 SV=1	630	116.053	92.6663	114.759	101.059	111.474	101.133	205.729	68.6934	250.372	153.367	280.736	297.266	285.941	112.527
TRINITY_DN1666_c0_g2_i1	AT3G62410.1 | Symbols: CP12-2, CP12 | CP12 domain-containing protein 2 | chr3:23091006-23091401 FORWARD LENGTH=131""	sp|Q9LZP9|CP122 ARATH Calvin cycle protein CP12-2, chloroplastic OS=Arabidopsis thaliana OX=3702 GN=CP12-2 PE=1 SV=1""	938	250.412	146.404	207.995	134.266	85.7627	129.549	37.4964	413.381	732.587	8.80569	13.9655	10.4142	7.91546	2062.54
TRINITY_DN2208_c0_g2_i5	AT4G32940.1 | Symbols: GAMMA-VPE, GAMMAVPE | gamma vacuolar processing enzyme | chr4:15900557-15903161 REVERSE LENGTH=494""	sp|P49043|VPE CITSI Vacuolar-processing enzyme OS=Citrus sinensis OX=2711 PE=2 SV=1	2045	239.954	221.39	209.714	213.013	215.303	198.51	105.096	331.243	93.6797	99.4724	94.9458	82.6329	73.6531	58.1679
TRINITY_DN8142_c0_g1_i25	AT2G38870.1 | Symbols: | Serine protease inhibitor, potato inhibitor I-type family protein | chr2:16236546-16237050 REVERSE LENGTH=70""	sp|P82381|ICI LINUS Proteinase inhibitor OS=Linum usitatissimum OX=4006 PE=1 SV=1	570	11.8969	10.842	27.1358	4.12756	3.02212	4.86065	43.3483	1853.42	193.872	5.16635	0.548921	15.5978	0	0.20022
TRINITY_DN6766_c0_g2_i4	AT5G65470.1 | Symbols: | O-fucosyltransferase family protein | chr5:26172432-26174904 FORWARD LENGTH=504	sp|Q0WUZ5|OFT39 ARATH O-fucosyltransferase 39 OS=Arabidopsis thaliana OX=3702 GN=OFUT39 PE=2 SV=1	2346	212.25	191.792	120.746	149.624	199.082	131.146	147.677	19.0649	77.6321	238.056	261.099	185.703	237.228	130.22
TRINITY_DN725_c0_g3_i1	AT3G19020.1 | Symbols: | Leucine-rich repeat (LRR) family protein | chr3:6559174-6562044 REVERSE LENGTH=956	sp|Q9LJ64|PLRX1 ARATH Pollen-specific leucine-rich repeat extensin-like protein 1 OS=Arabidopsis thaliana OX=3702 GN=PEX1 PE=1 SV=1	1749	160.143	349.655	232.468	344.982	352.087	361.504	45.262	18.5177	30.4801	267.922	0	0	0	0.0512991
TRINITY_DN7065_c0_g1_i7	AT4G09320.1 | Symbols: NDPK1 | Nucleoside diphosphate kinase family protein | chr4:5923424-5924366 FORWARD LENGTH=169	sp|Q39839|NDK1 SOYBN Nucleoside diphosphate kinase 1 OS=Glycine max OX=3847 PE=2 SV=1	1099	111.004	112.851	96.9338	118.873	119.39	103.751	201.825	68.8979	190.455	231.432	268.716	271.982	265.233	79.9752
TRINITY_DN12916_c0_g1_i3	NA	NA	847	156.769	169.576	173.023	182.532	123.143	131.613	156.569	195.674	195.5	202.042	149.972	182.014	142.056	108.746
TRINITY_DN9937_c2_g1_i12	AT1G19397.1 | Symbols: | unknown protein; Has 30201 Blast hits to 17322 proteins in 780 species: Archae - 12; Bacteria - 1396; Metazoa - 17338; Fungi - 3422; Plants - 5037; Viruses - 0; Other Eukaryotes - 2996 (source: NCBI BLink). | chr1:6711040-6711336 FORWARD LENGTH=98	NA	2674	172.593	169.812	144.401	201.164	192.555	180.425	171.863	220.655	105.624	151.012	146.986	151.687	150.923	468.878
TRINITY_DN12757_c0_g1_i1	AT1G51650.1 | Symbols: | ATP synthase epsilon chain, mitochondrial | chr1:19152680-19153641 FORWARD LENGTH=70""	sp|Q06450|ATP5E IPOBA ATP synthase subunit epsilon, mitochondrial OS=Ipomoea batatas OX=4120 PE=1 SV=2""	826	96.3552	97.9756	91.2018	118.595	109.822	98.0822	201.186	94.0499	112.969	261.881	295.404	293.038	282.533	95.2928
TRINITY_DN4450_c0_g2_i1	AT1G58120.1 | Symbols: | BEST Arabidopsis thaliana protein match is: methyltransferases (TAIR:AT5G01710.1); Has 93 Blast hits to 93 proteins in 15 species: Archae - 0; Bacteria - 0; Metazoa - 1; Fungi - 0; Plants - 92; Viruses - 0; Other Eukaryotes - 0 (source: NCBI BLink). | chr1:21520962-21522224 FORWARD LENGTH=420	sp|P26690|6DCS SOYBN NAD(P)H-dependent 6'-deoxychalcone synthase OS=Glycine max OX=3847 PE=1 SV=1	1607	165.994	352.919	229.942	349.55	342.586	353.044	44.1219	13.9159	29.8409	268.222	0.116281	0	0.0598239	0.169042
TRINITY_DN15206_c0_g1_i8	AT5G62190.1 | Symbols: PRH75 | DEAD box RNA helicase (PRH75) | chr5:24980542-24983879 REVERSE LENGTH=671	sp|Q39189|RH7 ARATH DEAD-box ATP-dependent RNA helicase 7 OS=Arabidopsis thaliana OX=3702 GN=RH7 PE=1 SV=2	2666	82.8192	73.3551	69.9196	78.0825	81.6922	71.8019	282.868	85.2181	109.671	213.473	359.712	310.483	328.71	312.368
TRINITY_DN3943_c1_g1_i2	AT1G66120.1 | Symbols: | AMP-dependent synthetase and ligase family protein | chr1:24612640-24614690 FORWARD LENGTH=572	sp|Q9C8D4|AAE11 ARATH Butyrate--CoA ligase AAE11, peroxisomal OS=Arabidopsis thaliana OX=3702 GN=AAE11 PE=1 SV=1""	950	276.087	271.61	239.063	233.226	252.654	228.966	82.6715	237.398	110.282	71.5593	49.718	42.6258	49.3808	61.9948
TRINITY_DN328_c2_g3_i1	AT1G76490.1 | Symbols: HMG1, HMGR1, AtHMGR1 | hydroxy methylglutaryl CoA reductase 1 | chr1:28695801-28698206 FORWARD LENGTH=642""	sp|U5JCC6|HMR2B PANGI 3-hydroxy-3-methylglutaryl coenzyme A reductase 2-B OS=Panax ginseng OX=4054 GN=HMGR2 PE=2 SV=1	1611	111.277	211.613	139.833	209.266	199.373	215.31	195.747	10.2547	73.5433	235.456	190.639	159.03	192.876	3.3715
TRINITY_DN34010_c2_g1_i1	AT5G59320.1 | Symbols: LTP3 | lipid transfer protein 3 | chr5:23929051-23929492 FORWARD LENGTH=115	sp|O04004|NLTP6 AMBAR Non-specific lipid-transfer protein OS=Ambrosia artemisiifolia OX=4212 PE=1 SV=1	1233	0	0	0.150602	0.184614	0.0861811	0.295442	693.703	0.0754817	0	0	1434.79	0.175405	11.7881	0
TRINITY_DN2809_c0_g3_i1	AT4G33865.1 | Symbols: | Ribosomal protein S14p/S29e family protein | chr4:16233395-16234114 REVERSE LENGTH=56	sp|Q680P8|RS29 ARATH 40S ribosomal protein S29 OS=Arabidopsis thaliana OX=3702 GN=RPS29C PE=3 SV=2	998	113.297	114.371	117.252	118.67	125.333	107.61	195.523	76.0462	214.32	191.531	255.682	262.204	248.162	138.138
TRINITY_DN8069_c0_g1_i9	AT3G06680.1 | Symbols: | Ribosomal L29e protein family | chr3:2114402-2114877 REVERSE LENGTH=83	sp|Q9M7X7|RL291 ARATH 60S ribosomal protein L29-1 OS=Arabidopsis thaliana OX=3702 GN=RPL29A PE=1 SV=1	633	128.634	95.6127	122.528	120.246	120.684	103.54	198.324	68.526	193.636	166.908	288.599	278.206	250.221	124.885
TRINITY_DN10619_c0_g1_i15	AT3G22740.1 | Symbols: HMT3 | homocysteine S-methyltransferase 3 | chr3:8033200-8035710 REVERSE LENGTH=347	sp|Q8LAX0|HMT3 ARATH Homocysteine S-methyltransferase 3 OS=Arabidopsis thaliana OX=3702 GN=HMT3 PE=1 SV=2	1487	261.086	217.335	256.257	244.598	217.344	206.931	68.8103	419.775	118.557	65.3308	29.861	13.8907	13.8684	31.8356
TRINITY_DN4804_c0_g1_i8	AT4G25570.1 | Symbols: ACYB-2 | Cytochrome b561/ferric reductase transmembrane protein family | chr4:13053887-13055518 REVERSE LENGTH=239	sp|Q8L856|ACFR1 ARATH Transmembrane ascorbate ferrireductase 1 OS=Arabidopsis thaliana OX=3702 GN=CYB561A PE=1 SV=1	1255	177.821	137.411	138.377	166.955	114.865	139.957	129.082	431.231	281.042	92.2139	113.847	101.75	108.741	147.187
TRINITY_DN780_c1_g1_i49	AT1G67430.1 | Symbols: | Ribosomal protein L22p/L17e family protein | chr1:25262209-25263627 FORWARD LENGTH=175	sp|P51413|RL172 ARATH 60S ribosomal protein L17-2 OS=Arabidopsis thaliana OX=3702 GN=RPL17B PE=2 SV=2	955	119.982	101.403	115.577	110.68	120.04	107.811	183.829	84.6306	239.313	149.638	258.252	279.973	258.627	109.877
TRINITY_DN17765_c0_g1_i1	AT3G62290.3 | Symbols: ARFA1E | ADP-ribosylation factor A1E | chr3:23052287-23053545 FORWARD LENGTH=181	sp|P51823|ARF2 ORYSJ ADP-ribosylation factor 2 OS=Oryza sativa subsp. japonica OX=39947 GN=ARF PE=2 SV=2	681	167.3	161.508	130.026	130.203	167.353	144.078	177.589	112.916	120.577	217.214	192.186	212.621	193.953	103.717
TRINITY_DN8658_c1_g1_i7	AT5G59850.1 | Symbols: | Ribosomal protein S8 family protein | chr5:24112499-24113084 REVERSE LENGTH=130	sp|P42798|R15A1 ARATH 40S ribosomal protein S15a-1 OS=Arabidopsis thaliana OX=3702 GN=RPS15AF PE=2 SV=2	1012	92.8323	75.7389	92.3881	94.2062	92.9188	87.9368	220.778	89.2712	167.292	177.816	335.881	289.479	309.335	166.645
TRINITY_DN13691_c0_g3_i2	AT3G21880.1 | Symbols: | B-box type zinc finger protein with CCT domain | chr3:7706748-7708093 FORWARD LENGTH=364	sp|Q2QM62|KN14R ORYSJ Kinesin-like protein KIN-14R OS=Oryza sativa subsp. japonica OX=39947 GN=KIN14R PE=2 SV=1	281	161.341	154.895	138.679	170.615	140.588	164.362	193.977	214.813	101.921	167.116	156.323	183.906	176.825	149.362
TRINITY_DN11163_c0_g1_i3	AT3G02080.1 | Symbols: | Ribosomal protein S19e family protein | chr3:364138-365161 REVERSE LENGTH=143	sp|Q9SGA6|RS191 ARATH 40S ribosomal protein S19-1 OS=Arabidopsis thaliana OX=3702 GN=RPS19A PE=2 SV=1	987	108.297	88.4082	102.175	109.317	103.314	102.606	207.133	98.4805	188.728	158.663	297.019	269.635	289.709	153.308
TRINITY_DN6468_c0_g1_i2	AT1G24020.2 | Symbols: MLP423 | MLP-like protein 423 | chr1:8500653-8501458 REVERSE LENGTH=155	sp|O50001|PRU1 PRUAR Major allergen Pru ar 1 OS=Prunus armeniaca OX=36596 PE=1 SV=1	1601	19.7643	18.0898	10.4651	12.9979	11.9724	7.06786	265.554	8.371	17.1224	490.855	335.504	457.258	467.909	2.49167
TRINITY_DN59835_c0_g3_i1	AT3G10190.1 | Symbols: | Calcium-binding EF-hand family protein | chr3:3155309-3155938 FORWARD LENGTH=209	sp|Q9SS31|CML36 ARATH Probable calcium-binding protein CML36 OS=Arabidopsis thaliana OX=3702 GN=CML36 PE=2 SV=1	1586	148.729	200.599	153.156	200.832	208.716	177.227	157.126	126.698	101.425	144.925	148.734	185.564	169.129	32.6495
TRINITY_DN24843_c0_g2_i1	AT5G60390.2 | Symbols: | GTP binding Elongation factor Tu family protein | chr5:24289226-24290577 FORWARD LENGTH=400	sp|Q03033|EF1A WHEAT Elongation factor 1-alpha OS=Triticum aestivum OX=4565 GN=TEF1 PE=2 SV=1	574	133.434	110.568	117.26	119.673	132.541	114.44	181.388	64.4646	188.48	167.01	245.124	276.105	261.752	90.6822
TRINITY_DN26212_c0_g1_i1	AT4G24700.1 | Symbols: | unknown protein; Has 20 Blast hits to 20 proteins in 7 species: Archae - 0; Bacteria - 0; Metazoa - 0; Fungi - 0; Plants - 20; Viruses - 0; Other Eukaryotes - 0 (source: NCBI BLink). | chr4:12744807-12745238 REVERSE LENGTH=143	sp|Q6NKS1-2|P2C65 ARATH Isoform 2 of Probable protein phosphatase 2C 65 OS=Arabidopsis thaliana OX=3702 GN=At5g01700	1468	174.681	190.854	235.963	251.291	300.385	242.629	151.687	59.8754	108.29	99.4309	88.7088	114.404	91.4186	448.326
TRINITY_DN4450_c0_g1_i1	AT1G16890.2 | Symbols: UBC36, UBC13B | ubiquitin-conjugating enzyme 36 | chr1:5776550-5778327 REVERSE LENGTH=153""	sp|Q9FZ48|UBC36 ARATH Ubiquitin-conjugating enzyme E2 36 OS=Arabidopsis thaliana OX=3702 GN=UBC36 PE=1 SV=1	908	201.615	188.417	186.621	197.683	196.744	174.981	142.238	134.746	127.277	135.396	138.513	143.101	134.951	70.6019
TRINITY_DN4551_c0_g1_i2	AT3G53020.1 | Symbols: STV1, RPL24B, RPL24 | Ribosomal protein L24e family protein | chr3:19660749-19661912 REVERSE LENGTH=163""	sp|O65743|RL24 CICAR 60S ribosomal protein L24 OS=Cicer arietinum OX=3827 GN=RPL24 PE=2 SV=1	941	119.484	105.597	107.022	103.848	118.691	112.209	199.283	68.9523	209.22	152.71	272.142	276.281	256.5	140.727
TRINITY_DN5679_c3_g1_i2	AT1G79040.1 | Symbols: PSBR | photosystem II subunit R | chr1:29736085-29736781 FORWARD LENGTH=140	sp|Q40519|PSBR TOBAC Photosystem II 10 kDa polypeptide, chloroplastic OS=Nicotiana tabacum OX=4097 GN=PSBR PE=2 SV=1""	561	109.213	85.2717	126.247	156.743	140.762	132.771	259.955	345.674	133.62	128.217	179.718	130.136	173.078	3871.39
TRINITY_DN6467_c1_g2_i13	AT5G50790.1 | Symbols: SWEET10, AtSWEET10 | Nodulin MtN3 family protein | chr5:20656461-20657827 REVERSE LENGTH=289""	sp|Q9LUE3|SWT10 ARATH Bidirectional sugar transporter SWEET10 OS=Arabidopsis thaliana OX=3702 GN=SWEET10 PE=1 SV=1	1749	320.998	219.752	241.123	299.326	238.108	260.477	37.6587	129.596	279.488	12.9191	29.9756	17.5353	13.9654	40.8868
TRINITY_DN4221_c0_g1_i11	AT2G18110.1 | Symbols: | Translation elongation factor EF1B/ribosomal protein S6 family protein | chr2:7872636-7873713 FORWARD LENGTH=231	sp|P93447|EF1D SPUBR Elongation factor 1-delta OS=Spuriopimpinella brachycarpa OX=45043 PE=2 SV=3	1193	89.0124	85.0919	85.8471	89.4288	86.3112	85.9637	209.078	58.4461	168.053	171.629	330.986	334.008	306.456	119.884
TRINITY_DN1825_c0_g1_i18	AT3G44110.1 | Symbols: ATJ3, ATJ | DNAJ homologue 3 | chr3:15869115-15871059 REVERSE LENGTH=420""	sp|Q04960|DNJH CUCSA DnaJ protein homolog OS=Cucumis sativus OX=3659 GN=DNAJ1 PE=2 SV=1	2075	147.134	133.444	136.282	173.11	152.18	151.264	205.385	140.426	111.688	137.51	211.114	198.108	199.36	179.669
TRINITY_DN6872_c0_g1_i1	AT4G14880.4 | Symbols: OASA1 | O-acetylserine (thiol) lyase (OAS-TL) isoform A1 | chr4:8518209-8520050 REVERSE LENGTH=322	sp|O23733|CYSK1 BRAJU Cysteine synthase OS=Brassica juncea OX=3707 PE=2 SV=1	256	77.6488	78.6585	77.2731	99.0964	83.8065	86.3834	249.378	117.173	121.496	236.731	289.534	277.929	299.231	131.745
TRINITY_DN212_c0_g1_i3	AT2G37170.1 | Symbols: PIP2B, PIP2;2 | plasma membrane intrinsic protein 2 | chr2:15613624-15614791 REVERSE LENGTH=285""	sp|Q9ATM7|PIP23 MAIZE Aquaporin PIP2-3 OS=Zea mays OX=4577 GN=PIP2-3 PE=2 SV=1	626	87.9281	188.316	182.408	253.798	232.402	133.255	184.242	164.889	23.7117	222.594	152.847	125.447	136.952	420.398
TRINITY_DN1633_c0_g2_i1	AT3G15260.2 | Symbols: | Protein phosphatase 2C family protein | chr3:5138842-5140242 FORWARD LENGTH=289	sp|Q9LDA7|P2C39 ARATH Probable protein phosphatase 2C 39 OS=Arabidopsis thaliana OX=3702 GN=At3g15260 PE=2 SV=1	1710	260.241	297.718	255.774	307.568	296.477	221.801	65.9106	94.4321	101.273	43.9213	48.9994	46.4801	44.7645	26.0867
TRINITY_DN2914_c0_g1_i39	AT5G43940.1 | Symbols: HOT5, ADH2, GSNOR, ATGSNOR1, PAR2 | GroES-like zinc-binding dehydrogenase family protein | chr5:17684265-17686379 FORWARD LENGTH=379""	sp|A2XAZ3|ADHX ORYSI Alcohol dehydrogenase class-3 OS=Oryza sativa subsp. indica OX=39946 GN=ADHIII PE=3 SV=1	1761	167.944	182.726	164.397	201.007	185.743	155.587	166.002	129.84	123.425	139.529	172.829	141.788	154.354	144.898
TRINITY_DN3854_c0_g2_i12	AT1G11650.2 | Symbols: ATRBP45B, RBP45B | RNA-binding (RRM/RBD/RNP motifs) family protein | chr1:3914895-3917941 FORWARD LENGTH=405""	sp|Q9SAB3|RB45B ARATH Polyadenylate-binding protein RBP45B OS=Arabidopsis thaliana OX=3702 GN=RBP45B PE=1 SV=1	1310	256.483	191.709	148.045	206.34	182.029	178.295	158.479	126.587	138.06	92.3989	138.838	142.862	124.352	190.377
TRINITY_DN3806_c0_g1_i2	AT1G02500.2 | Symbols: SAM1, SAM-1, MAT1, AtSAM1 | S-adenosylmethionine synthetase 1 | chr1:519037-520218 FORWARD LENGTH=393""	sp|A9P822|METK1 POPTR S-adenosylmethionine synthase 1 OS=Populus trichocarpa OX=3694 GN=METK1 PE=2 SV=1	655	143.876	97.5242	136.423	90.9779	115.396	94.8978	212.136	173.516	195.523	325.395	126.575	187.877	181.386	82.7485
TRINITY_DN5073_c1_g1_i2	AT2G40890.1 | Symbols: CYP98A3 | cytochrome P450, family 98, subfamily A, polypeptide 3 | chr2:17058291-17060532 REVERSE LENGTH=508""	sp|O48922|C98A2 SOYBN Cytochrome P450 98A2 OS=Glycine max OX=3847 GN=CYP98A2 PE=2 SV=1	2305	234.013	263.898	194.934	216.443	320.211	292.307	115.118	102.219	69.936	159.901	29.3818	46.0808	36.5536	24.6537
TRINITY_DN1457_c0_g4_i1	AT1G11840.6 | Symbols: GLX1 | glyoxalase I homolog | chr1:3995928-3997518 FORWARD LENGTH=322	sp|O65398-2|GLX1 ARATH Isoform 2 of Lactoylglutathione lyase GLX1 OS=Arabidopsis thaliana OX=3702 GN=GLX1	579	53.1198	57.0374	69.4937	107.094	78.1684	61.0015	318.89	26.0705	149.837	171.313	391.461	285.089	308.548	130.112
TRINITY_DN3133_c0_g1_i13	AT3G05530.1 | Symbols: RPT5A, ATS6A.2 | regulatory particle triple-A ATPase 5A | chr3:1603540-1605993 FORWARD LENGTH=424""	sp|O23894|PRS6A BRACM 26S proteasome regulatory subunit 6A homolog OS=Brassica campestris OX=3711 GN=TBP1 PE=2 SV=1	1918	190.111	189.728	166.004	178.993	196.693	160.36	144.804	123.148	134.424	145.473	146.046	151.464	147.98	82.7609
TRINITY_DN11278_c0_g1_i1	AT4G18422.1 | Symbols: | unknown protein; FUNCTIONS IN: molecular function unknown; INVOLVED IN: biological process unknown; LOCATED IN: cellular component unknown; Has 0 Blast hits to 0 proteins in 0 species (source: NCBI BLink). | chr4:10176264-10176530 REVERSE LENGTH=88	sp|Q9LPK7-2|AEE10 ARATH Isoform 2 of Probable acyl-activating enzyme 10 OS=Arabidopsis thaliana OX=3702 GN=AEE10	785	174.431	333.869	196.314	313.451	305.453	318.775	45.7635	51.3985	22.5759	206.351	82.6595	12.8253	10.6958	2.22579
TRINITY_DN17744_c0_g2_i7	AT5G56950.1 | Symbols: NFA03, NFA3, NAP1;3 | nucleosome assembly protein 1;3 | chr5:23032618-23035299 FORWARD LENGTH=374""	sp|Q70Z17|NAP1C TOBAC Nucleosome assembly protein 1;3 OS=Nicotiana tabacum OX=4097 GN=NAP1;3 PE=1 SV=1	1852	111.644	98.8871	88.7734	98.0088	121.074	108.977	235.379	55.5956	183.524	125.367	306.257	268.124	271.484	135.597
TRINITY_DN9537_c0_g1_i1	AT5G54640.1 | Symbols: HTA1, RAT5, ATHTA1 | Histone superfamily protein | chr5:22196540-22197279 FORWARD LENGTH=130""	sp|Q9LD28|H2A6 ARATH Histone H2A.6 OS=Arabidopsis thaliana OX=3702 GN=RAT5 PE=1 SV=1	1119	152.06	145.043	135.217	157.532	152.143	145.823	173.315	172.859	184.096	135.05	198.55	165.761	152.236	104.926
TRINITY_DN13321_c0_g1_i1	AT3G16520.1 | Symbols: UGT88A1 | UDP-glucosyl transferase 88A1 | chr3:5618807-5620833 REVERSE LENGTH=451	sp|A0A067YB04|UGT1 PUEML UDP-glycosyltransferase 1 OS=Pueraria montana var. lobata OX=3893 GN=UGT1 PE=1 SV=1	235	329.087	286.694	244.298	235.89	274.984	205.372	49.2036	191.938	96.7679	83.2202	25.1486	28.3095	16.2503	4.12542
TRINITY_DN5185_c0_g1_i2	AT1G65440.3 | Symbols: GTB1 | global transcription factor group B1 | chr1:24306988-24314302 REVERSE LENGTH=1454	sp|P43311|PPO VITVI Polyphenol oxidase, chloroplastic OS=Vitis vinifera OX=29760 PE=1 SV=1""	544	175.523	35.7243	97.9839	27.6822	25.8481	58.751	68.0839	1047.68	479.817	16.7086	6.1558	17.9929	8.68787	1.49741
TRINITY_DN11517_c0_g1_i2	NA	sp|Q9FYP9|IMAP2 ORYSJ Importin subunit alpha-2 OS=Oryza sativa subsp. japonica OX=39947 GN=Os01g0158000 PE=2 SV=1	910	203.663	199.982	188.838	227.458	195.927	176.624	127.86	191.61	130.122	106.287	116.99	96.5812	101.172	118.742
TRINITY_DN2903_c0_g1_i4	AT5G19510.1 | Symbols: | Translation elongation factor EF1B/ribosomal protein S6 family protein | chr5:6581854-6583137 REVERSE LENGTH=224	sp|Q9SCX3|EF1B2 ARATH Elongation factor 1-beta 2 OS=Arabidopsis thaliana OX=3702 GN=At5g19510 PE=1 SV=1	1191	78.687	72.2908	65.0077	68.7675	86.5092	71.3231	237.192	45.4138	147.484	231.482	323.367	316.226	319.138	143.936
TRINITY_DN3149_c1_g1_i3	AT3G22890.1 | Symbols: APS1 | ATP sulfurylase 1 | chr3:8112837-8114734 FORWARD LENGTH=463	sp|Q9LIK9|APS1 ARATH ATP sulfurylase 1, chloroplastic OS=Arabidopsis thaliana OX=3702 GN=APS1 PE=1 SV=1""	1445	197.657	103.994	165.981	79.5863	80.9001	124.959	92.4952	582.145	342.361	81.084	48.3772	87.2616	76.0617	96.4972
TRINITY_DN2348_c0_g2_i6	AT1G13950.1 | Symbols: EIF-5A, ELF5A-1, ATELF5A-1, EIF5A | eukaryotic elongation factor 5A-1 | chr1:4773631-4774668 FORWARD LENGTH=158""	sp|P24922|IF5A2 NICPL Eukaryotic translation initiation factor 5A-2 OS=Nicotiana plumbaginifolia OX=4092 GN=EIF-5A2 PE=2 SV=1	1669	136.842	82.1536	115.369	121.248	138.122	126.207	174.139	114.008	175.687	181.997	223.082	240.445	232.84	158.522
TRINITY_DN16502_c0_g2_i24	AT3G23600.1 | Symbols: | alpha/beta-Hydrolases superfamily protein | chr3:8473833-8475655 FORWARD LENGTH=239	sp|Q9ZT66|E134 MAIZE Endo-1,3;1,4-beta-D-glucanase OS=Zea mays OX=4577 PE=1 SV=1""	1242	301.635	321.342	217.452	347.288	293.828	229.047	63.9242	37.923	51.89	48.2563	55.236	37.7569	51.4321	45.4539
TRINITY_DN306_c0_g2_i1	AT1G49320.1 | Symbols: ATUSPL1, USPL1 | unknown seed protein like 1 | chr1:18246441-18247817 FORWARD LENGTH=280""	sp|O65009|BNM2A BRANA BURP domain-containing protein BNM2A OS=Brassica napus OX=3708 GN=BNM2A PE=2 SV=1	1626	338.57	273.076	272.267	293.904	282.597	263.522	45.2222	152.963	55.6045	27.8936	14.2498	19.5035	17.5905	13.8422
TRINITY_DN1447_c1_g2_i5	AT5G10770.1 | Symbols: | Eukaryotic aspartyl protease family protein | chr5:3403331-3405331 REVERSE LENGTH=474	sp|Q8S9J6|ASPA ARATH Aspartyl protease family protein At5g10770 OS=Arabidopsis thaliana OX=3702 GN=At5g10770 PE=2 SV=1	2170	255.829	227.571	193.212	201.105	208.653	193.925	49.8169	429.945	182.934	31.6301	28.186	30.3944	23.7499	135.308
TRINITY_DN15124_c0_g1_i2	AT2G05710.1 | Symbols: ACO3 | aconitase 3 | chr2:2141591-2146350 FORWARD LENGTH=990	sp|P49608|ACOHC CUCMA Aconitate hydratase, cytoplasmic OS=Cucurbita maxima OX=3661 PE=2 SV=1""	843	143.41	155.616	106.055	125.659	133.684	129.939	161.562	120.074	128.216	235.19	180.23	224.869	211.249	57.4643
TRINITY_DN2655_c0_g2_i1	AT1G69870.1 | Symbols: NRT1.7 | nitrate transporter 1.7 | chr1:26316208-26320097 FORWARD LENGTH=620	sp|Q8RX77|PTR21 ARATH Protein NRT1/ PTR FAMILY 2.13 OS=Arabidopsis thaliana OX=3702 GN=NPF2.13 PE=1 SV=1	2134	259.379	161.595	214.999	160.318	124.598	177.206	114.156	122.09	212.853	81.9569	138.617	145.921	141.381	34.9555
TRINITY_DN13404_c2_g1_i3	AT4G20150.1 | Symbols: | unknown protein; FUNCTIONS IN: molecular function unknown; INVOLVED IN: biological process unknown; LOCATED IN: mitochondrion, plasma membrane, mitochondrial respiratory chain complex I, respiratory chain complex I; EXPRESSED IN: 24 plant structures; EXPRESSED DURING: 15 growth stages; Has 30201 Blast hits to 17322 proteins in 780 species: Archae - 12; Bacteria - 1396; Me…	NA	871	128.596	151.558	129.542	157.626	159.132	122.699	180.921	48.8423	93.0365	250.267	217.894	196.092	218.31	42.9982
TRINITY_DN596_c0_g1_i1	AT5G26340.1 | Symbols: MSS1, STP13, ATSTP13 | Major facilitator superfamily protein | chr5:9243851-9246994 REVERSE LENGTH=526""	sp|Q94AZ2|STP13 ARATH Sugar transport protein 13 OS=Arabidopsis thaliana OX=3702 GN=STP13 PE=1 SV=2	2022	152.458	317.904	200.354	323.33	324.497	330.548	42.3103	24.341	28.3123	306.547	0.180676	0.504755	0.325267	0.131284
TRINITY_DN20661_c0_g2_i2	AT3G14172.2 | Symbols: | FUNCTIONS IN: molecular function unknown; INVOLVED IN: biological process unknown; LOCATED IN: cellular component unknown; BEST Arabidopsis thaliana protein match is: COP1-interacting protein-related (TAIR:AT1G72410.1). | chr3:4698860-4704773 REVERSE LENGTH=1262	sp|Q6DT84|MATK SOLAP Maturase K OS=Soldanella alpina OX=66308 GN=matK PE=3 SV=1	540	208.133	308.142	248.966	361.173	60.704	862.984	0	0	0	0	0	0	0	0
TRINITY_DN8323_c0_g1_i3	AT1G79230.2 | Symbols: ST1, ATMST1, MST1, ATRDH1 | mercaptopyruvate sulfurtransferase 1 | chr1:29801561-29803679 FORWARD LENGTH=282""	sp|O64530-2|STR1 ARATH Isoform 2 of Thiosulfate/3-mercaptopyruvate sulfurtransferase 1, mitochondrial OS=Arabidopsis thaliana OX=3702 GN=STR1""	333	114.515	103.16	110.832	120.882	124.159	112.395	224.632	106.288	144.403	206.54	221.382	239.226	221.527	271.05
TRINITY_DN14978_c0_g1_i3	AT5G01210.1 | Symbols: | HXXXD-type acyl-transferase family protein | chr5:84554-85981 FORWARD LENGTH=475	sp|Q9FF86|DCR ARATH BAHD acyltransferase DCR OS=Arabidopsis thaliana OX=3702 GN=DCR PE=2 SV=1	940	347.089	284.779	234.662	235.875	222.975	195.608	95.8717	12.06	58.6971	162.187	25.301	89.0368	85.2962	4.26257
TRINITY_DN13955_c0_g1_i18	AT1G21460.1 | Symbols: SWEET1, AtSWEET1 | Nodulin MtN3 family protein | chr1:7512030-7513281 REVERSE LENGTH=247""	sp|Q8L9J7|SWET1 ARATH Bidirectional sugar transporter SWEET1 OS=Arabidopsis thaliana OX=3702 GN=SWEET1 PE=1 SV=1	1822	310.56	308.186	236.836	319.15	316.638	258.004	75.3234	39.3558	32.9338	81.0709	12.4488	33.3553	24.6614	0.718389
TRINITY_DN488_c0_g1_i7	AT5G64570.1 | Symbols: XYL4, ATBXL4 | beta-D-xylosidase 4 | chr5:25810227-25813309 REVERSE LENGTH=784""	sp|A5JTQ3|XYL2 MEDSV Beta-xylosidase/alpha-L-arabinofuranosidase 2 OS=Medicago sativa subsp. varia OX=36902 GN=Xyl2 PE=2 SV=1	1693	343.851	354.612	335.998	402.931	300.06	249.364	19.1722	2.32201	8.62361	8.58384	9.51156	6.38603	6.93175	0.240369
TRINITY_DN9984_c0_g1_i4	AT5G24400.1 | Symbols: EMB2024, PGL3 | NagB/RpiA/CoA transferase-like superfamily protein | chr5:8330532-8331784 REVERSE LENGTH=325""	sp|Q69NG5|6PGL4 ORYSJ Probable 6-phosphogluconolactonase 4, chloroplastic OS=Oryza sativa subsp. japonica OX=39947 GN=Os09g0529100 PE=2 SV=2""	1531	134.247	147.061	133.939	147.437	128.298	132.231	177.939	85.9004	126.547	207.702	206.274	213.098	206.03	59.0974
TRINITY_DN2388_c1_g2_i3	AT3G12130.1 | Symbols: | KH domain-containing protein / zinc finger (CCCH type) family protein | chr3:3864486-3866406 REVERSE LENGTH=248	sp|Q7F8R0|C3H14 ORYSJ Zinc finger CCCH domain-containing protein 14 OS=Oryza sativa subsp. japonica OX=39947 GN=Os02g0194200 PE=2 SV=1	1019	72.6913	68.9612	60.8675	65.5097	64.8121	62.7212	322.621	113.855	98.1946	160.531	356.124	308.604	290.577	441.484
TRINITY_DN9937_c2_g1_i23	AT4G35165.1 | Symbols: | Protein of unknown function (DUF1278) | chr4:16735292-16735654 FORWARD LENGTH=120	sp|Q6L3X3|R1B8 SOLDE Putative late blight resistance protein homolog R1B-8 OS=Solanum demissum OX=50514 GN=R1B-8 PE=5 SV=1	667	159.388	168.814	140.702	146.608	167.286	173.692	152.879	44.0801	124.067	183.64	177.23	198.771	208.837	415.1
TRINITY_DN6218_c0_g1_i7	AT1G80160.1 | Symbols: | Lactoylglutathione lyase / glyoxalase I family protein | chr1:30151101-30151930 FORWARD LENGTH=167	sp|Q9XI31|GLYI4 ARATH Glyoxylase I 4 OS=Arabidopsis thaliana OX=3702 GN=GLYI4 PE=2 SV=1	1025	150.104	110.547	185.375	157.354	158.821	162.587	94.9407	614.93	171.874	18.6465	84.9846	69.5601	62.4504	1.96502
TRINITY_DN1308_c0_g1_i18	AT4G35090.1 | Symbols: CAT2 | catalase 2 | chr4:16700937-16703215 REVERSE LENGTH=492	sp|O48561|CATA4 SOYBN Catalase-4 OS=Glycine max OX=3847 GN=CAT4 PE=2 SV=1	1959	135.191	137.024	192.276	166.273	136.358	125.295	100.684	586.688	201.105	28.852	84.6441	74.1036	73.489	2319.6
TRINITY_DN5673_c0_g2_i1	AT5G02500.1 | Symbols: HSC70-1, HSP70-1, AT-HSC70-1, HSC70 | heat shock cognate protein 70-1 | chr5:554055-556334 REVERSE LENGTH=651""	sp|P22953|HS701 ARATH Heat shock 70 kDa protein 1 OS=Arabidopsis thaliana OX=3702 GN=HSP70-1 PE=1 SV=3	1587	209.57	168.035	154.389	165.197	210.979	254.394	145.396	79.2689	310.938	92.5505	56.7102	95.4207	99.0135	28.1351
TRINITY_DN6257_c0_g1_i4	AT5G10360.1 | Symbols: EMB3010, RPS6B | Ribosomal protein S6e | chr5:3258734-3260142 REVERSE LENGTH=249""	sp|Q9M3V8|RS6 ASPOF 40S ribosomal protein S6 OS=Asparagus officinalis OX=4686 GN=rps6 PE=2 SV=1	989	113.064	96.9701	95.889	96.1981	105.705	94.4844	212.405	62.7905	180.018	159.469	278.533	267.184	272.922	106.216
TRINITY_DN11385_c0_g1_i8	AT5G52840.1 | Symbols: | NADH-ubiquinone oxidoreductase-related | chr5:21413718-21414794 FORWARD LENGTH=169	sp|Q9FLX7|NDUA5 ARATH Probable NADH dehydrogenase [ubiquinone] 1 alpha subcomplex subunit 5, mitochondrial OS=Arabidopsis thaliana OX=3702 GN=At5g52840 PE=1 SV=1""	1057	133.325	127.016	120.617	135.198	149.18	112.529	186.342	77.5995	111.783	177.455	241.358	237.96	224.475	119.303
TRINITY_DN4525_c0_g1_i4	AT5G28237.1 | Symbols: | Pyridoxal-5'-phosphate-dependent enzyme family protein | chr5:10207477-10213542 REVERSE LENGTH=465	sp|P14671|TRPB1 ARATH Tryptophan synthase beta chain 1, chloroplastic OS=Arabidopsis thaliana OX=3702 GN=TSB1 PE=2 SV=1""	1393	333.579	419.097	283.143	391.347	356.29	241.892	5.61507	0.240627	2.09506	0	0	0.102526	0	0
TRINITY_DN3679_c0_g1_i49	AT2G27030.3 | Symbols: CAM5 | calmodulin 5 | chr2:11532069-11534176 FORWARD LENGTH=181	sp|Q03509|CALM6 ARATH Calmodulin-6 OS=Arabidopsis thaliana OX=3702 GN=CAM6 PE=1 SV=2	454	130.07	109.952	101.519	95.3008	145.075	94.2425	186.675	86.9424	118.214	278.974	200.103	251.603	232.545	59.1507
TRINITY_DN21782_c1_g1_i1	AT3G16520.1 | Symbols: UGT88A1 | UDP-glucosyl transferase 88A1 | chr3:5618807-5620833 REVERSE LENGTH=451	sp|A0A067YB04|UGT1 PUEML UDP-glycosyltransferase 1 OS=Pueraria montana var. lobata OX=3893 GN=UGT1 PE=1 SV=1	201	341.125	307.564	208.895	243.011	251.307	200.14	38.782	185.834	102.69	79.9629	28.0082	26.2602	14.5393	0
TRINITY_DN45395_c0_g1_i3	AT5G59970.1 | Symbols: | Histone superfamily protein | chr5:24146352-24146663 REVERSE LENGTH=103	sp|Q76H85|H4 SILLA Histone H4 OS=Silene latifolia OX=37657 GN=SlH4 PE=3 SV=3	445	106.373	107.945	114.148	126.018	128.501	94.982	181.62	83.0224	320.944	112.09	269.321	193.967	188.795	94.2602
TRINITY_DN769_c0_g2_i1	AT3G08900.1 | Symbols: RGP3, RGP | reversibly glycosylated polypeptide 3 | chr3:2708347-2709714 REVERSE LENGTH=362""	sp|P80607|RGP1 MAIZE Probable UDP-arabinopyranose mutase 1 OS=Zea mays OX=4577 GN=UPTG PE=1 SV=2	984	165.663	157.557	147.752	126.681	172.862	126.967	169.733	66.7605	167.908	227.051	149.187	177.178	171.43	36.2929
TRINITY_DN5729_c0_g1_i18	AT4G16270.1 | Symbols: | Peroxidase superfamily protein | chr4:9205038-9206483 FORWARD LENGTH=362	NA	441	185.922	87.6787	102.339	45.858	140.926	69.9148	113.535	411.185	555.827	84.3016	40.6138	173.736	10.8671	55.9999
TRINITY_DN11305_c0_g1_i2	AT4G27090.1 | Symbols: | Ribosomal protein L14 | chr4:13594104-13595187 REVERSE LENGTH=134	sp|P55844|RL14 PEA Probable 60S ribosomal protein L14 OS=Pisum sativum OX=3888 PE=2 SV=1	819	89.6684	73.844	99.8736	97.3049	94.24	83.7015	196.203	58.6936	196.94	156.986	305.869	271.007	295.089	122.005
TRINITY_DN7397_c0_g1_i3	AT3G09270.1 | Symbols: ATGSTU8, GSTU8 | glutathione S-transferase TAU 8 | chr3:2848407-2849226 REVERSE LENGTH=224""	sp|Q03662|GSTX1 TOBAC Probable glutathione S-transferase OS=Nicotiana tabacum OX=4097 PE=2 SV=1	1057	423.213	401.002	205.077	307.963	327.306	254.288	17.1465	24.8282	34.6827	3.45079	3.66081	10.3581	6.08836	7.47332
TRINITY_DN3095_c0_g2_i10	AT1G78300.1 | Symbols: GRF2, 14-3-3OMEGA, GF14 OMEGA | general regulatory factor 2 | chr1:29461883-29463052 FORWARD LENGTH=259""	sp|P46266|1433 PEA 14-3-3-like protein OS=Pisum sativum OX=3888 PE=2 SV=1	1863	166.135	178.801	157.01	162.614	177.917	151.739	138.429	148.744	96.9573	185.605	141.888	157.115	154.552	49.9708
TRINITY_DN1900_c0_g1_i11	AT5G59240.1 | Symbols: | Ribosomal protein S8e family protein | chr5:23902626-23903670 REVERSE LENGTH=210	sp|Q08069|RS8 MAIZE 40S ribosomal protein S8 OS=Zea mays OX=4577 GN=RPS8 PE=2 SV=2	1162	118.618	106.313	100.329	97.1968	109.311	94.4035	185.569	51.6072	206.564	145.705	262.498	270.707	268.563	141.197
TRINITY_DN8041_c0_g1_i2	AT5G42450.1 | Symbols: | Pentatricopeptide repeat (PPR) superfamily protein | chr5:16977297-16978850 FORWARD LENGTH=517	sp|Q9FIH2|PP414 ARATH Pentatricopeptide repeat-containing protein At5g42450, mitochondrial OS=Arabidopsis thaliana OX=3702 GN=PCMP-E102 PE=2 SV=1""	435	226.507	266.223	247.489	312.6	68.4913	895.063	0	0	0	0	0	0	0	0
TRINITY_DN2859_c0_g1_i2	AT5G05600.1 | Symbols: | 2-oxoglutarate (2OG) and Fe(II)-dependent oxygenase superfamily protein | chr5:1672266-1674602 FORWARD LENGTH=371	sp|Q9FFF6|JOX2 ARATH Jasmonate-induced oxygenase 2 OS=Arabidopsis thaliana OX=3702 GN=JOX2 PE=1 SV=1	1237	304.08	326.656	306.042	324.414	360.812	328.304	23.672	0.458474	19.6955	7.55168	0	7.10875	5.75615	0.184696
TRINITY_DN9312_c0_g1_i20	AT3G16780.1 | Symbols: | Ribosomal protein L19e family protein | chr3:5708982-5710249 FORWARD LENGTH=209	sp|Q9LUQ6|RL192 ARATH 60S ribosomal protein L19-2 OS=Arabidopsis thaliana OX=3702 GN=RPL19B PE=2 SV=1	766	136.285	100.225	100.641	115.115	113.409	100.546	171.708	85.145	213.833	165.945	238.707	247.343	225.178	106.056
TRINITY_DN8965_c0_g2_i3	AT2G40610.1 | Symbols: ATEXPA8, EXP8, ATEXP8, ATHEXP ALPHA 1.11, EXPA8 | expansin A8 | chr2:16949121-16950472 REVERSE LENGTH=253""	sp|O22874|EXPA8 ARATH Expansin-A8 OS=Arabidopsis thaliana OX=3702 GN=EXPA8 PE=2 SV=1	1210	193.726	157.842	277.858	266.535	280.571	191.338	111.269	16.3548	126.102	251.887	61.2752	33.6979	43.9941	27.0489
TRINITY_DN22890_c0_g1_i17	AT3G27090.1 | Symbols: | DCD (Development and Cell Death) domain protein | chr3:9990020-9991407 FORWARD LENGTH=296	sp|P37707|B2 DAUCA B2 protein OS=Daucus carota OX=4039 PE=2 SV=1	1651	113.177	111.009	121.646	113.311	114.111	104.402	209.032	173.133	96.4932	183.994	218.432	226.219	226.809	110.408
TRINITY_DN48516_c1_g1_i1	AT5G63320.1 | Symbols: NPX1 | nuclear protein X1 | chr5:25374413-25378783 REVERSE LENGTH=1061	sp|P19252|ASNS2 PEA Asparagine synthetase, root [glutamine-hydrolyzing] OS=Pisum sativum OX=3888 GN=AS2 PE=2 SV=3""	266	242.051	119.707	215.307	140.506	119.808	130.211	53.1584	596.1	182.379	42.8384	46.1019	63.4376	59.9196	0
TRINITY_DN11555_c0_g1_i7	AT5G02450.1 | Symbols: | Ribosomal protein L36e family protein | chr5:533501-534394 FORWARD LENGTH=108	sp|Q9LZ57|RL363 ARATH 60S ribosomal protein L36-3 OS=Arabidopsis thaliana OX=3702 GN=RPL36C PE=3 SV=1	649	110.392	87.2238	95.2257	92.6262	106.772	97.7517	216.001	58.1893	190.131	136.726	282.446	274.379	263.281	134.08
TRINITY_DN3210_c0_g1_i18	AT3G43190.1 | Symbols: SUS4, ATSUS4 | sucrose synthase 4 | chr3:15179204-15182577 REVERSE LENGTH=808""	sp|P13708|SUS SOYBN Sucrose synthase OS=Glycine max OX=3847 GN=SS PE=1 SV=2	2813	224.727	369.68	164.934	194.504	381.256	243.139	108.873	0.240056	0.234524	198.382	95.8083	7.3038	21.1276	0.670005
TRINITY_DN2575_c0_g1_i14	AT4G30960.1 | Symbols: CIPK6, SIP3, SNRK3.14, ATCIPK6 | SOS3-interacting protein 3 | chr4:15067400-15068725 FORWARD LENGTH=441""	sp|O65554|CIPK6 ARATH CBL-interacting serine/threonine-protein kinase 6 OS=Arabidopsis thaliana OX=3702 GN=CIPK6 PE=1 SV=1	2942	202.326	270.017	241.028	286.819	293.279	221.995	120.129	51.7574	51.1337	105.689	68.1825	45.1725	51.5694	81.2692
TRINITY_DN8012_c0_g1_i47	AT2G32670.1 | Symbols: ATVAMP725, VAMP725 | vesicle-associated membrane protein 725 | chr2:13857941-13859346 FORWARD LENGTH=285""	sp|O48850|VA725 ARATH Vesicle-associated membrane protein 725 OS=Arabidopsis thaliana OX=3702 GN=VAMP725 PE=2 SV=2	1527	180.965	168.388	142.477	149.357	164.941	154.161	152.634	170.088	154.572	144.436	146.067	143.786	136.373	80.4617
TRINITY_DN725_c0_g2_i2	AT4G13340.1 | Symbols: | Leucine-rich repeat (LRR) family protein | chr4:7758610-7760892 FORWARD LENGTH=760	sp|Q9T0K5|LRX3 ARATH Leucine-rich repeat extensin-like protein 3 OS=Arabidopsis thaliana OX=3702 GN=LRX3 PE=1 SV=1	3219	194.277	229.332	234.991	218.631	235.104	176.699	121.783	79.3495	132.908	130.17	92.7153	78.8549	83.2313	12.3474
TRINITY_DN9878_c0_g2_i2	AT4G30190.2 | Symbols: HA2 | H(+)-ATPase 2 | chr4:14770820-14775920 REVERSE LENGTH=981	sp|Q03194|PMA4 NICPL Plasma membrane ATPase 4 OS=Nicotiana plumbaginifolia OX=4092 GN=PMA4 PE=2 SV=1	606	252.041	271.418	238.869	234.436	276.232	236.412	84.8046	55.4221	47.3907	50.1854	25.5285	118.406	113.262	27.3066
TRINITY_DN51_c1_g1_i3	AT3G15500.1 | Symbols: ATNAC3, ANAC055, NAC055, NAC3 | NAC domain containing protein 3 | chr3:5234731-5235882 FORWARD LENGTH=317""	sp|Q9SQL0|JA2 SOLLC NAC domain-containing protein JA2 OS=Solanum lycopersicum OX=4081 GN=JA2 PE=2 SV=1	1254	234.209	138.89	171.883	89.3727	85.5518	124.407	79.5431	589.726	236.417	86.7886	15.3972	77.8341	73.8783	10.1452
TRINITY_DN8901_c0_g2_i6	AT2G27710.4 | Symbols: | 60S acidic ribosomal protein family | chr2:11816929-11817670 FORWARD LENGTH=98	sp|P41099|RLA2 PARAR 60S acidic ribosomal protein P2 OS=Parthenium argentatum OX=35935 PE=3 SV=1	757	103.653	84.7507	87.6527	88.7771	95.88	84.1522	191.408	56.0754	195.593	148.252	298.245	282.613	284.933	105.124
TRINITY_DN8257_c0_g1_i16	AT2G37270.2 | Symbols: ATRPS5B, RPS5B | ribosomal protein 5B | chr2:15647883-15649042 REVERSE LENGTH=207""	sp|O65731|RS5 CICAR 40S ribosomal protein S5 (Fragment) OS=Cicer arietinum OX=3827 GN=RPS5 PE=2 SV=1	1194	124.286	98.2056	105.163	101.072	93.9653	100.592	194.042	70.0701	226.947	136.957	248.083	259.941	241.847	135.849
TRINITY_DN18393_c0_g1_i1	AT1G70890.1 | Symbols: MLP43 | MLP-like protein 43 | chr1:26725912-26726489 REVERSE LENGTH=158	sp|Q9SSK5|MLP43 ARATH MLP-like protein 43 OS=Arabidopsis thaliana OX=3702 GN=MLP43 PE=1 SV=1	588	28.9731	37.7025	47.7347	82.1536	67.2879	26.6768	310.723	62.3291	14.4295	219.255	397.969	312.291	388.561	0
TRINITY_DN7299_c0_g2_i5	AT4G11220.1 | Symbols: BTI2, RTNLB2 | VIRB2-interacting protein 2 | chr4:6838176-6839578 REVERSE LENGTH=271""	sp|Q9SUT9|RTNLB ARATH Reticulon-like protein B2 OS=Arabidopsis thaliana OX=3702 GN=RTNLB2 PE=1 SV=1	2185	187.896	157.052	138.865	169.341	190.157	178.527	170.856	58.06	137.108	151.017	161.012	142.456	150.835	185.129
TRINITY_DN11962_c0_g1_i1	AT5G12380.1 | Symbols: ANNAT8 | annexin 8 | chr5:4009223-4010687 FORWARD LENGTH=316	sp|P51074|ANX4 FRAAN Annexin-like protein RJ4 OS=Fragaria ananassa OX=3747 PE=2 SV=2	488	24.1795	42.4363	55.901	70.6471	59.9282	32.9241	353.758	16.9275	29.8999	198.886	436.077	311.348	357.731	2.5077
TRINITY_DN2063_c0_g1_i7	AT3G61470.1 | Symbols: LHCA2 | photosystem I light harvesting complex gene 2 | chr3:22745736-22747032 FORWARD LENGTH=257	sp|P10708|CB12 SOLLC Chlorophyll a-b binding protein 7, chloroplastic OS=Solanum lycopersicum OX=4081 GN=CAB7 PE=3 SV=1""	1650	197.366	209.609	225.8	286.118	249.586	194.1	112.149	178.545	70.8508	90.2857	70.4617	50.4039	53.3234	2086.15
TRINITY_DN21887_c0_g1_i2	AT3G18740.1 | Symbols: | Ribosomal protein L7Ae/L30e/S12e/Gadd45 family protein | chr3:6453437-6453870 FORWARD LENGTH=112	sp|O49884|RL30 LUPLU 60S ribosomal protein L30 OS=Lupinus luteus OX=3873 GN=RPL30 PE=3 SV=1	395	105.939	74.7236	106.404	98.4243	112.744	94.7553	187.842	56.6156	207.124	156.964	258.336	262.366	264.507	102.205
TRINITY_DN31626_c1_g1_i1	AT4G05050.4 | Symbols: UBQ11 | ubiquitin 11 | chr4:2588271-2588960 REVERSE LENGTH=153	sp|P0CG83|UBIQP HORVU Polyubiquitin (Fragment) OS=Hordeum vulgare OX=4513 PE=2 SV=1	255	165.296	151.161	182.799	196.856	218.909	167.606	110.766	206.746	108.636	119.494	88.8104	139.773	129.513	104.359
TRINITY_DN10563_c0_g3_i1	AT4G34720.1 | Symbols: AVA-P1, VHA-C1, ATVHA-C1 | ATPase, F0/V0 complex, subunit C protein | chr4:16568223-16569165 REVERSE LENGTH=164""	sp|O22552|VATL VIGRR V-type proton ATPase 16 kDa proteolipid subunit OS=Vigna radiata var. radiata OX=3916 PE=2 SV=1	395	206.751	148.903	137.044	146.278	173.95	138.057	118.032	83.2217	114.604	220.247	143.657	176.451	178.814	59.0077
TRINITY_DN8480_c0_g1_i1	AT3G20770.1 | Symbols: EIN3, AtEIN3 | Ethylene insensitive 3 family protein | chr3:7260702-7262588 REVERSE LENGTH=628""	sp|O24606|EIN3 ARATH Protein ETHYLENE INSENSITIVE 3 OS=Arabidopsis thaliana OX=3702 GN=EIN3 PE=1 SV=1	930	281.011	232.131	207.619	199.974	218.347	188.897	83.1349	230.034	83.164	69.1726	60.5673	64.9961	61.869	44.8714
TRINITY_DN5369_c0_g1_i10	AT2G29420.1 | Symbols: ATGSTU7, GST25, GSTU7 | glutathione S-transferase tau 7 | chr2:12618111-12618871 REVERSE LENGTH=227""	sp|P32110|GSTX6 SOYBN Probable glutathione S-transferase OS=Glycine max OX=3847 GN=HSP26-A PE=2 SV=1	623	204.504	68.5598	231.269	87.9746	67.2916	150.193	62.4039	424.739	541.879	32.5097	17.3084	56.8182	35.2905	6.08343
TRINITY_DN6522_c0_g2_i1	AT3G49310.1 | Symbols: | Major facilitator superfamily protein | chr3:18285084-18287991 REVERSE LENGTH=460	sp|Q9M667|RPP13 ARATH Disease resistance protein RPP13 OS=Arabidopsis thaliana OX=3702 GN=RPP13 PE=2 SV=2	780	119.56	133.058	128.036	132.916	154.438	104.437	149.228	24.3559	73.5025	283.29	132.908	282.281	262.199	27.0498
TRINITY_DN10563_c0_g4_i2	AT4G34720.1 | Symbols: AVA-P1, VHA-C1, ATVHA-C1 | ATPase, F0/V0 complex, subunit C protein | chr4:16568223-16569165 REVERSE LENGTH=164""	sp|O22552|VATL VIGRR V-type proton ATPase 16 kDa proteolipid subunit OS=Vigna radiata var. radiata OX=3916 PE=2 SV=1	655	156.728	170.154	143.26	169.588	188.394	124.515	135.046	95.7678	107.891	183.244	174.621	161.36	169.492	67.4101
TRINITY_DN4849_c0_g1_i11	AT2G21960.1 | Symbols: | unknown protein; LOCATED IN: chloroplast; EXPRESSED IN: 22 plant structures; EXPRESSED DURING: 13 growth stages; BEST Arabidopsis thaliana protein match is: unknown protein (TAIR:AT1G56180.1); Has 224 Blast hits to 222 proteins in 59 species: Archae - 0; Bacteria - 65; Metazoa - 0; Fungi - 0; Plants - 134; Viruses - 0; Other Eukaryotes - 25 (source: NCBI BLink). | chr2:93…	sp|Q9SJ02|STEP2 ARATH Stress enhanced protein 2, chloroplastic OS=Arabidopsis thaliana OX=3702 GN=SEP2 PE=2 SV=1""	2416	145.475	145.793	155.132	187.39	188.072	173.17	147.397	264.041	103.357	105.397	116.048	132.443	114.01	229.316
TRINITY_DN39140_c1_g1_i1	AT3G04120.1 | Symbols: GAPC, GAPC-1, GAPC1 | glyceraldehyde-3-phosphate dehydrogenase C subunit 1 | chr3:1081077-1083131 FORWARD LENGTH=338""	sp|P25861|G3PC ANTMA Glyceraldehyde-3-phosphate dehydrogenase, cytosolic OS=Antirrhinum majus OX=4151 GN=GAPC PE=2 SV=1""	220	55.7134	98.8865	64.2454	106.379	103.881	81.2547	234.376	21.5419	154.843	278.31	280.544	246.833	250.823	101.084
TRINITY_DN4746_c0_g1_i2	AT5G52650.1 | Symbols: | RNA binding Plectin/S10 domain-containing protein | chr5:21355781-21357003 REVERSE LENGTH=179	sp|Q9LTF2|RS103 ARATH 40S ribosomal protein S10-3 OS=Arabidopsis thaliana OX=3702 GN=RPS10C PE=1 SV=2	1122	115.853	77.6827	94.1996	97.0647	97.5789	89.7809	182.01	62.9478	189.771	167.818	266.621	267.061	268.371	123.619
TRINITY_DN9606_c0_g4_i1	AT3G17390.1 | Symbols: MTO3, SAMS3, MAT4 | S-adenosylmethionine synthetase family protein | chr3:5952484-5953665 REVERSE LENGTH=393""	sp|A9P822|METK1 POPTR S-adenosylmethionine synthase 1 OS=Populus trichocarpa OX=3694 GN=METK1 PE=2 SV=1	1027	117.621	94.8231	107.676	82.0819	98.135	78.4155	178.994	171.512	156.931	329.104	155.703	205.559	191.782	63.5897
TRINITY_DN40619_c0_g1_i3	AT1G26880.1 | Symbols: | Ribosomal protein L34e superfamily protein | chr1:9315640-9316681 REVERSE LENGTH=120	sp|P41098|RL34 TOBAC 60S ribosomal protein L34 OS=Nicotiana tabacum OX=4097 GN=RPL34 PE=2 SV=1	1024	89.98	76.2695	86.3983	81.282	76.6817	73.6984	208.465	61.7575	185.425	169.232	297.378	283.503	276.589	121.324
TRINITY_DN10960_c0_g1_i2	AT1G11840.4 | Symbols: ATGLX1, GLX1 | glyoxalase I homolog | chr1:3996045-3997518 FORWARD LENGTH=283""	sp|Q948T6|LGUL ORYSJ Lactoylglutathione lyase OS=Oryza sativa subsp. japonica OX=39947 GN=GLYI-11 PE=1 SV=2	445	62.7166	65.4128	69.8857	80.8993	66.6434	59.9955	272.57	19.6032	164.609	182.306	358.492	275.373	287.14	109.367
TRINITY_DN6586_c0_g1_i5	AT1G75270.1 | Symbols: DHAR2 | dehydroascorbate reductase 2 | chr1:28250255-28251237 REVERSE LENGTH=213	sp|Q9FRL8|DHAR2 ARATH Glutathione S-transferase DHAR2 OS=Arabidopsis thaliana OX=3702 GN=DHAR2 PE=1 SV=1	1236	162.469	181.365	126.081	175.4	201.383	153.38	168.994	10.3824	114.228	112.332	239.457	154.949	164.579	22.0684
TRINITY_DN37423_c0_g1_i1	AT5G56670.1 | Symbols: | Ribosomal protein S30 family protein | chr5:22935413-22935981 REVERSE LENGTH=62	sp|P49689|RS30 ARATH 40S ribosomal protein S30 OS=Arabidopsis thaliana OX=3702 GN=RPS30C PE=3 SV=3	713	96.5732	84.5628	101.667	102.572	93.7321	91.6617	171.633	61.2216	215.354	146.387	267.948	270.529	258.465	96.0341
TRINITY_DN189_c1_g1_i2	AT4G36810.1 | Symbols: GGPS1 | geranylgeranyl pyrophosphate synthase 1 | chr4:17343513-17344628 FORWARD LENGTH=371	sp|P34802|GGPP1 ARATH Heterodimeric geranylgeranyl pyrophosphate synthase large subunit 1, chloroplastic OS=Arabidopsis thaliana OX=3702 GN=GGPPS1 PE=1 SV=2""	1398	265.766	337.402	259.96	337.907	325.021	224.126	41.1007	2.74554	20.5115	42.1629	17.3327	43.7663	43.8525	5.27131
TRINITY_DN4476_c0_g2_i3	AT1G66240.1 | Symbols: ATX1, ATATX1 | homolog of anti-oxidant 1 | chr1:24686445-24687327 REVERSE LENGTH=106""	sp|Q94BT9|ATOX1 ARATH Copper transport protein ATX1 OS=Arabidopsis thaliana OX=3702 GN=ATX1 PE=1 SV=2	965	238.75	154.035	194.065	196.256	206.005	165.775	91.1935	161.858	131.028	122.772	93.5398	93.321	108.12	71.745
TRINITY_DN5595_c0_g1_i8	AT1G55020.1 | Symbols: LOX1, ATLOX1 | lipoxygenase 1 | chr1:20525798-20530143 FORWARD LENGTH=859""	sp|P38417|LOX4 SOYBN Linoleate 9S-lipoxygenase-4 OS=Glycine max OX=3847 GN=LOX1.5 PE=1 SV=1	2176	9.94485	16.4696	37.6957	18.1342	14.7226	9.31676	395.73	32.8886	133.383	127.751	380.049	376.771	402.49	36.4042
TRINITY_DN6497_c0_g1_i2	AT1G15120.1 | Symbols: | Ubiquinol-cytochrome C reductase hinge protein | chr1:5203091-5203897 FORWARD LENGTH=69	sp|Q0WWE3|QCR61 ARATH Cytochrome b-c1 complex subunit 6-1, mitochondrial OS=Arabidopsis thaliana OX=3702 GN=QCR6-1 PE=1 SV=1""	1144	143.753	141.637	126.079	127.257	137.709	117.761	163.842	97.5255	114.847	200.698	188.892	198.961	195.863	60.8553
TRINITY_DN1888_c0_g1_i7	AT3G10410.1 | Symbols: SCPL49, CPY | SERINE CARBOXYPEPTIDASE-LIKE 49 | chr3:3235518-3238063 REVERSE LENGTH=516""	sp|P32826|SCP49 ARATH Serine carboxypeptidase-like 49 OS=Arabidopsis thaliana OX=3702 GN=SCPL49 PE=2 SV=2	1624	177.102	136.112	181.537	169.867	158.308	148.513	124.111	199.2	148.41	132.614	133.377	139.191	105.797	8.5462
TRINITY_DN3204_c0_g1_i110	AT1G55840.2 | Symbols: | Sec14p-like phosphatidylinositol transfer family protein | chr1:20873943-20876018 FORWARD LENGTH=298	sp|P93275|M010 ARATH Uncharacterized mitochondrial protein AtMg00010 OS=Arabidopsis thaliana OX=3702 GN=AtMg00010 PE=4 SV=1	612	191.608	236.023	187.4	223.559	242.468	162.528	131.329	28.5195	52.0473	216.151	89.0168	106.775	86.2713	81.4983
TRINITY_DN6263_c0_g2_i11	AT2G01670.1 | Symbols: atnudt17, NUDT17 | nudix hydrolase homolog 17 | chr2:296889-297818 REVERSE LENGTH=182""	sp|Q9ZU95|NUD17 ARATH Nudix hydrolase 17, mitochondrial OS=Arabidopsis thaliana OX=3702 GN=NUDT17 PE=2 SV=1""	606	199.355	224.82	237.818	214.678	210.843	150.577	112.388	75.8615	89.2683	107.592	80.5069	134.538	114.196	17.334
TRINITY_DN2188_c0_g1_i15	AT1G55020.1 | Symbols: LOX1, ATLOX1 | lipoxygenase 1 | chr1:20525798-20530143 FORWARD LENGTH=859""	sp|P27480|LOXA PHAVU Linoleate 9S-lipoxygenase 1 OS=Phaseolus vulgaris OX=3885 GN=LOXA PE=3 SV=1	1001	7.02091	4.70666	34.7441	23.6805	15.3903	10.6866	396.179	12.2206	149.63	148.002	363.616	370.404	415.006	30.0029
TRINITY_DN2398_c0_g1_i86	AT2G22240.1 | Symbols: ATMIPS2, MIPS2, ATIPS2 | myo-inositol-1-phosphate synthase 2 | chr2:9451901-9453938 REVERSE LENGTH=510""	sp|Q9LW96|INO1 TOBAC Inositol-3-phosphate synthase OS=Nicotiana tabacum OX=4097 PE=2 SV=1	2060	91.0881	188.975	194.059	222.774	233.381	191.102	170.542	5.94761	206.014	164.534	109.552	81.5945	88.0959	84.578
TRINITY_DN8117_c0_g2_i1	AT3G24170.3 | Symbols: ATGR1, GR1 | glutathione-disulfide reductase | chr3:8729762-8734115 REVERSE LENGTH=499""	sp|Q43621|GSHRC PEA Glutathione reductase, cytosolic OS=Pisum sativum OX=3888 PE=2 SV=1""	257	193.222	162.506	159.098	151.428	172.976	153.674	114.493	146.972	183.223	138.095	114.273	124.831	132.383	103.105
TRINITY_DN25079_c0_g1_i11	AT3G55430.1 | Symbols: | O-Glycosyl hydrolases family 17 protein | chr3:20549806-20552004 REVERSE LENGTH=449	sp|P52409|E13B WHEAT Glucan endo-1,3-beta-glucosidase OS=Triticum aestivum OX=4565 GN=GLC1 PE=2 SV=1""	1728	252.807	223.162	191.035	187.847	190.555	180.733	106.242	181.483	128.395	99.0924	78.2546	62.5757	64.2459	5.80056
TRINITY_DN8933_c0_g1_i3	AT4G36130.1 | Symbols: | Ribosomal protein L2 family | chr4:17097613-17098656 FORWARD LENGTH=258	sp|Q42064|RL83 ARATH 60S ribosomal protein L8-3 OS=Arabidopsis thaliana OX=3702 GN=RPL8C PE=2 SV=2	1211	125.837	129.13	121.785	134.072	148.353	127.26	161.862	70.8579	169.355	141.267	205.255	219.991	189.757	70.9427
TRINITY_DN6770_c0_g1_i7	AT3G19690.1 | Symbols: | CAP (Cysteine-rich secretory proteins, Antigen 5, and Pathogenesis-related 1 protein) superfamily protein | chr3:6842365-6842850 REVERSE LENGTH=161""	sp|P11670|PRB1 TOBAC Basic form of pathogenesis-related protein 1 OS=Nicotiana tabacum OX=4097 PE=3 SV=1	786	153.123	302.552	206.738	297.371	317.267	331.247	32.0618	10.9155	23.3522	268.822	0	0	0	0
TRINITY_DN16621_c0_g1_i14	AT5G02790.1 | Symbols: GSTL3 | Glutathione S-transferase family protein | chr5:632877-634858 FORWARD LENGTH=235	sp|Q9LZ06|GSTL3 ARATH Glutathione S-transferase L3 OS=Arabidopsis thaliana OX=3702 GN=GSTL3 PE=2 SV=1	1293	118.375	105.534	111.733	128.781	128.002	148.072	204.993	235.741	135.641	151.951	142.123	169.519	159.997	76.4548
TRINITY_DN31917_c0_g1_i3	AT4G09800.1 | Symbols: RPS18C | S18 ribosomal protein | chr4:6173818-6174963 FORWARD LENGTH=152	sp|P34788|RS18 ARATH 40S ribosomal protein S18 OS=Arabidopsis thaliana OX=3702 GN=RPS18C PE=1 SV=1	472	109.238	74.324	94.9651	91.6174	92.8758	91.9144	201.653	49.4766	199.154	118.114	276.292	273.205	267.613	114.554
TRINITY_DN11828_c0_g2_i1	AT1G73260.1 | Symbols: ATKTI1, KTI1 | kunitz trypsin inhibitor 1 | chr1:27547410-27548057 REVERSE LENGTH=215""	sp|P01070|ITRA SOYBN Trypsin inhibitor A OS=Glycine max OX=3847 GN=KTI3 PE=1 SV=2	797	18.8125	1.64333	42.0103	9.5444	2.07437	1.63064	117.832	1473.41	107.509	40.7836	5.58635	76.1086	42.8681	0.553173
TRINITY_DN20867_c0_g1_i1	AT4G34640.1 | Symbols: SQS1, ERG9 | squalene synthase 1 | chr4:16538489-16541655 FORWARD LENGTH=410""	sp|C9E894|SQS2 PANGI Squalene synthase 2 OS=Panax ginseng OX=4054 GN=SS2 PE=2 SV=1	1595	203.132	235.454	226.995	252.56	243.393	170.78	101.729	23.1337	67.8359	131.833	83.3702	95.8205	97.6728	185.691
TRINITY_DN1777_c0_g2_i1	AT5G12250.1 | Symbols: TUB6 | beta-6 tubulin | chr5:3961317-3962971 REVERSE LENGTH=449	sp|P29514|TBB6 ARATH Tubulin beta-6 chain OS=Arabidopsis thaliana OX=3702 GN=TUBB6 PE=2 SV=1	410	52.6074	100.479	88.3644	137.607	158.247	85.9772	270.476	15.2279	54.0047	281.254	245.145	228.951	214.187	149.4
TRINITY_DN47314_c0_g2_i1	AT1G65090.2 | Symbols: | unknown protein; FUNCTIONS IN: molecular function unknown; INVOLVED IN: biological process unknown; LOCATED IN: cellular component unknown; BEST Arabidopsis thaliana protein match is: unknown protein (TAIR:AT5G36100.1); Has 1234 Blast hits to 904 proteins in 178 species: Archae - 0; Bacteria - 58; Metazoa - 431; Fungi - 95; Plants - 83; Viruses - 38; Other Eukaryotes - 52…	sp|P26987|SAM22 SOYBN Stress-induced protein SAM22 OS=Glycine max OX=3847 GN=PR-10 PE=1 SV=1	221	169.436	12.4785	189.716	16.6343	41.0255	34.9662	15.5689	121.556	1281.45	10.9266	18.2993	8.65467	11.372	9.61742
TRINITY_DN11372_c0_g1_i6	AT3G15540.1 | Symbols: IAA19, MSG2 | indole-3-acetic acid inducible 19 | chr3:5264100-5265378 FORWARD LENGTH=197""	sp|P13088|AUX22 SOYBN Auxin-induced protein AUX22 OS=Glycine max OX=3847 GN=AUX22 PE=2 SV=1	1136	313.904	292.91	296.355	312.113	309.736	230.65	39.1876	33.7532	67.8961	15.9061	8.80288	4.72593	5.09015	5.00084
TRINITY_DN5865_c0_g1_i1	AT4G12730.1 | Symbols: FLA2 | FASCICLIN-like arabinogalactan 2 | chr4:7491598-7492809 REVERSE LENGTH=403	sp|Q9SU13|FLA2 ARATH Fasciclin-like arabinogalactan protein 2 OS=Arabidopsis thaliana OX=3702 GN=FLA2 PE=2 SV=1	1815	68.6293	228.813	171.312	206.107	264.759	142.457	175.936	11.9649	70.6215	225.451	118.778	108.263	137.366	85.7905
TRINITY_DN3966_c0_g1_i2	AT1G24020.2 | Symbols: MLP423 | MLP-like protein 423 | chr1:8500653-8501458 REVERSE LENGTH=155	sp|P26987|SAM22 SOYBN Stress-induced protein SAM22 OS=Glycine max OX=3847 GN=PR-10 PE=1 SV=1	1198	94.6469	24.3496	143.584	14.9201	25.7322	19.6445	42.3567	856.095	636.929	9.95685	9.73932	37.909	10.1852	6.24251
TRINITY_DN11104_c0_g1_i49	AT4G22670.1 | Symbols: AtHip1, HIP1, TPR11 | HSP70-interacting protein 1 | chr4:11918236-11920671 FORWARD LENGTH=441""	sp|Q93YR3|F10AL ARATH FAM10 family protein At4g22670 OS=Arabidopsis thaliana OX=3702 GN=At4g22670 PE=1 SV=1	1646	131.694	142.009	132.842	217.018	175.532	211.538	222.202	161.504	128.196	83.9619	109.267	103.364	106.605	80.8267
TRINITY_DN39395_c0_g2_i3	AT4G00585.1 | Symbols: | unknown protein; Has 47 Blast hits to 47 proteins in 22 species: Archae - 0; Bacteria - 0; Metazoa - 3; Fungi - 7; Plants - 33; Viruses - 0; Other Eukaryotes - 4 (source: NCBI BLink). | chr4:251157-252284 REVERSE LENGTH=88	NA	883	119.799	130.548	103.586	119.503	122.896	106.162	167.417	78.0652	108.927	209.947	227.055	220.47	210.99	128.519
TRINITY_DN14982_c0_g2_i1	AT1G14420.1 | Symbols: AT59 | Pectate lyase family protein | chr1:4931844-4933405 REVERSE LENGTH=459	sp|P15722|PLY59 SOLLC Probable pectate lyase P59 OS=Solanum lycopersicum OX=4081 GN=LAT59 PE=2 SV=1	441	62.1985	169.074	97.2924	147.196	160.626	131.911	81.243	91.7556	24.4837	269.95	221.038	259.898	205.127	0
TRINITY_DN803_c1_g1_i12	AT3G55610.1 | Symbols: P5CS2 | delta 1-pyrroline-5-carboxylate synthase 2 | chr3:20624278-20628989 REVERSE LENGTH=726	sp|O65361|P5CS MESCR Delta-1-pyrroline-5-carboxylate synthase OS=Mesembryanthemum crystallinum OX=3544 GN=P5CS PE=2 SV=1	2160	19.565	12.7122	10.6827	12.4487	12.8405	11.423	213.048	60.1206	35.118	59.6913	504.805	510.644	457.889	32.2729
TRINITY_DN8517_c0_g1_i5	AT3G01390.2 | Symbols: VMA10, AVMA10 | vacuolar membrane ATPase 10 | chr3:150265-150922 REVERSE LENGTH=110""	sp|Q9SP55|VATG CITLI V-type proton ATPase subunit G OS=Citrus limon OX=2708 GN=VATG PE=3 SV=1	911	158.9	154.567	142.602	171.208	164.374	134.786	145.836	122.144	116.796	189.422	133.729	148.298	137.602	86.6675
TRINITY_DN7910_c0_g1_i5	AT3G12110.1 | Symbols: ACT11 | actin-11 | chr3:3858116-3859609 FORWARD LENGTH=377	sp|P24902|ACT PINCO Actin (Fragment) OS=Pinus contorta OX=3339 PE=3 SV=1	573	148.725	154.48	149.299	133.03	185.707	126.381	157.002	63.9038	92.3563	245.774	139.941	176.621	146.76	17.7241
TRINITY_DN14697_c1_g1_i11	AT3G28710.1 | Symbols: | ATPase, V0/A0 complex, subunit C/D | chr3:10773144-10775594 REVERSE LENGTH=351""	sp|Q9LJI5|VA0D1 ARATH V-type proton ATPase subunit d1 OS=Arabidopsis thaliana OX=3702 GN=VHA-d1 PE=1 SV=1	311	155.338	167.101	133.232	150.446	144.828	128.47	179.837	127.314	104.26	180.188	142.543	148.466	155.204	77.1943
TRINITY_DN525_c0_g1_i3	AT4G15160.2 | Symbols: | Bifunctional inhibitor/lipid-transfer protein/seed storage 2S albumin superfamily protein | chr4:8646192-8647019 FORWARD LENGTH=193	sp|Q00451|PRF1 SOLLC 36.4 kDa proline-rich protein OS=Solanum lycopersicum OX=4081 GN=TPRP-F1 PE=2 SV=1	1371	145.443	231.555	187.727	238.784	207.96	170.589	141.52	4.25375	50.3284	176.111	137.383	118.029	107.027	3.55174
TRINITY_DN26542_c0_g1_i2	AT4G19170.1 | Symbols: NCED4, CCD4 | nine-cis-epoxycarotenoid dioxygenase 4 | chr4:10481835-10483622 FORWARD LENGTH=595""	sp|O49675|CCD4 ARATH Probable carotenoid cleavage dioxygenase 4, chloroplastic OS=Arabidopsis thaliana OX=3702 GN=CCD4 PE=1 SV=1""	3054	276.646	305.51	273.625	263.62	214.401	172.616	75.3845	66.1624	67.895	21.6941	74.3201	44.7244	58.4635	798.232
TRINITY_DN12524_c0_g2_i1	AT4G37070.2 | Symbols: PLP1, PLA IVA, AtPLAIVA | Acyl transferase/acyl hydrolase/lysophospholipase superfamily protein | chr4:17464916-17467058 REVERSE LENGTH=414""	sp|O23179|PLP1 ARATH Patatin-like protein 1 OS=Arabidopsis thaliana OX=3702 GN=PLP1 PE=1 SV=2	1489	21.2344	12.9373	22.6988	12.6472	19.5865	17.4464	513.494	104.214	22.7081	109.418	454.379	242.026	357.797	44.1833
TRINITY_DN7984_c0_g2_i3	AT1G57860.1 | Symbols: | Translation protein SH3-like family protein | chr1:21430034-21430827 REVERSE LENGTH=164	sp|Q9FDZ9|RL212 ARATH 60S ribosomal protein L21-2 OS=Arabidopsis thaliana OX=3702 GN=RPL21F PE=2 SV=1	1433	98.4909	83.9755	92.6335	82.7515	95.1666	86.5803	195.239	50.5497	194.228	143.073	260.413	261.432	263.009	112.894
TRINITY_DN1358_c0_g2_i1	AT4G39850.3 | Symbols: PXA1 | peroxisomal ABC transporter 1 | chr4:18489220-18496762 FORWARD LENGTH=1352	NA	692	152.226	110.39	116.154	74.2035	74.1929	75.6687	177.723	208.856	421.996	69.6152	157.217	135.368	133.587	116.417
TRINITY_DN2695_c0_g1_i13	AT1G54870.1 | Symbols: | NAD(P)-binding Rossmann-fold superfamily protein | chr1:20459011-20460417 FORWARD LENGTH=335	sp|Q9FZ42|ADRC1 ARATH NADPH-dependent aldehyde reductase 1, chloroplastic OS=Arabidopsis thaliana OX=3702 GN=ChlADR1 PE=1 SV=1""	329	250.679	66.6777	191.252	105.405	78.1637	109.391	39.7067	675.38	336.282	12.1238	5.90751	25.528	8.18677	0
TRINITY_DN12584_c1_g1_i1	AT4G05050.4 | Symbols: UBQ11 | ubiquitin 11 | chr4:2588271-2588960 REVERSE LENGTH=153	sp|P69317|UBIQ LUPPO Ubiquitin OS=Lupinus polyphyllus OX=3874 PE=3 SV=2	995	266.698	243.482	258.532	268.656	218.881	177.025	55.3528	69.7766	128.119	62.4732	49.4178	53.24	51.507	17.8084
TRINITY_DN6677_c0_g1_i3	AT2G25490.1 | Symbols: EBF1, FBL6 | EIN3-binding F box protein 1 | chr2:10848018-10850275 REVERSE LENGTH=628""	sp|Q9SKK0|EBF1 ARATH EIN3-binding F-box protein 1 OS=Arabidopsis thaliana OX=3702 GN=EBF1 PE=1 SV=1	3090	287.782	291.221	171.947	172.629	198.364	152.97	84.7439	190.49	82.271	70.0188	68.121	63.6592	68.8014	50.8562
TRINITY_DN6036_c0_g2_i3	AT4G05050.3 | Symbols: UBQ11 | ubiquitin 11 | chr4:2588271-2588960 REVERSE LENGTH=229	sp|Q3E7T8-2|UBQ14 ARATH Isoform 2 of Polyubiquitin 14 OS=Arabidopsis thaliana OX=3702 GN=UBQ14	1067	252.819	160.308	205.799	165.001	147.448	132.898	70.661	362.853	146.148	58.7584	57.2682	72.6773	69.2183	106.282
TRINITY_DN14204_c0_g1_i9	AT3G52730.1 | Symbols: | ubiquinol-cytochrome C reductase UQCRX/QCR9-like family protein | chr3:19543146-19544167 REVERSE LENGTH=72	sp|Q9LXJ2|QCR9 ARATH Cytochrome b-c1 complex subunit 9, mitochondrial OS=Arabidopsis thaliana OX=3702 GN=QCR9 PE=1 SV=1""	888	158.899	146.481	136.522	138.566	146.243	130.575	124.702	84.9724	107.795	200.749	173.109	177.199	174.779	48.7106
TRINITY_DN15843_c1_g3_i2	AT3G19130.1 | Symbols: ATRBP47B, RBP47B | RNA-binding protein 47B | chr3:6611398-6613823 REVERSE LENGTH=435""	sp|Q0WW84|RB47B ARATH Polyadenylate-binding protein RBP47B OS=Arabidopsis thaliana OX=3702 GN=RBP47B PE=1 SV=1	2048	64.9723	59.7549	58.6996	60.1972	61.2661	57.1488	231.54	82.8896	106.862	245.144	294.371	278.151	299.196	149.843
TRINITY_DN2089_c1_g1_i1	AT3G58500.1 | Symbols: PP2A-4 | protein phosphatase 2A-4 | chr3:21635503-21638911 REVERSE LENGTH=313	sp|Q06009|PP2A MEDSA Serine/threonine-protein phosphatase PP2A catalytic subunit OS=Medicago sativa OX=3879 GN=PP2A PE=2 SV=1	406	87.2708	83.0719	83.924	91.5287	81.4592	51.8991	212.713	123.199	79.6151	206.796	285.773	239.225	273.213	183.017
TRINITY_DN3699_c0_g2_i1	AT3G61430.2 | Symbols: PIP1A, ATPIP1, PIP1, PIP1;1 | plasma membrane intrinsic protein 1A | chr3:22733657-22735113 FORWARD LENGTH=286""	sp|P43309|PPO MALDO Polyphenol oxidase, chloroplastic OS=Malus domestica OX=3750 PE=1 SV=1""	556	80.3112	18.9153	71.4704	9.56955	32.298	22.7064	40.3914	1089.51	500.743	12.7487	1.27894	13.6117	2.19779	0
TRINITY_DN5447_c0_g1_i1	AT2G05100.1 | Symbols: LHCB2.1, LHCB2 | photosystem II light harvesting complex gene 2.1 | chr2:1823449-1824331 REVERSE LENGTH=265""	sp|P27518|CB21 GOSHI Chlorophyll a-b binding protein 151, chloroplastic OS=Gossypium hirsutum OX=3635 GN=CAB-151 PE=2 SV=2""	1785	76.5407	82.0861	82.3881	95.2209	96.5875	97.049	297.939	86.4966	141.403	165.184	321.525	173.6	179.616	4528.68
TRINITY_DN12812_c0_g1_i29	AT4G13930.1 | Symbols: SHM4 | serine hydroxymethyltransferase 4 | chr4:8048013-8050021 REVERSE LENGTH=471	sp|O23254|GLYC4 ARATH Serine hydroxymethyltransferase 4 OS=Arabidopsis thaliana OX=3702 GN=SHM4 PE=1 SV=1	2635	66.1199	59.0421	56.4185	59.7074	56.1178	55.0789	189.317	48.263	121.525	324.298	262.906	279.333	317.031	69.117
TRINITY_DN8321_c0_g1_i3	AT2G02850.1 | Symbols: ARPN | plantacyanin | chr2:826630-827720 REVERSE LENGTH=129	sp|Q8LG89|BABL ARATH Basic blue protein OS=Arabidopsis thaliana OX=3702 GN=ARPN PE=2 SV=2	958	107.626	74.7397	116.133	91.8027	100.197	79.9363	349.683	66.1799	83.5743	88.8573	494.507	115.231	126.657	30.3356
TRINITY_DN1316_c0_g2_i2	AT2G33845.1 | Symbols: | Nucleic acid-binding, OB-fold-like protein | chr2:14317781-14318712 FORWARD LENGTH=182""	sp|O49453|Y4844 ARATH Uncharacterized protein At4g28440 OS=Arabidopsis thaliana OX=3702 GN=At4g28440 PE=1 SV=1	880	128.56	122.103	112.405	121.049	125.531	113.366	169.006	68.9538	109.07	211.145	205.9	208.79	193.692	86.3807
TRINITY_DN20497_c0_g1_i2	AT4G16720.1 | Symbols: | Ribosomal protein L23/L15e family protein | chr4:9400156-9401315 REVERSE LENGTH=204	sp|O23515|RL151 ARATH 60S ribosomal protein L15-1 OS=Arabidopsis thaliana OX=3702 GN=RPL15A PE=2 SV=1	1154	108.823	81.1869	88.253	86.2083	94.5714	88.6194	192.269	49.3713	212.223	124.266	256.065	258.077	249.039	125.812
TRINITY_DN5031_c0_g1_i1	AT1G22410.1 | Symbols: | Class-II DAHP synthetase family protein | chr1:7912120-7914742 FORWARD LENGTH=527	sp|A0A067XH53|AROG1 PETHY Phospho-2-dehydro-3-deoxyheptonate aldolase 1, chloroplastic OS=Petunia hybrida OX=4102 GN=DAHP1 PE=2 SV=1""	661	228.332	302.907	212.49	326.98	307.625	193.412	61.2999	2.27789	26.5146	69.631	48.8153	50.8473	56.5459	7.85258
TRINITY_DN9572_c0_g2_i1	AT3G49910.1 | Symbols: | Translation protein SH3-like family protein | chr3:18504311-18504751 FORWARD LENGTH=146	sp|P51414|RL261 ARATH 60S ribosomal protein L26-1 OS=Arabidopsis thaliana OX=3702 GN=RPL26A PE=2 SV=2	799	89.5296	63.3008	87.1363	86.4065	87.9515	77.8001	190.527	46.9547	214.132	125.671	273.785	285.241	259.198	127.402
TRINITY_DN6762_c0_g1_i4	AT2G18420.1 | Symbols: | Gibberellin-regulated family protein | chr2:7993861-7994334 FORWARD LENGTH=94	sp|F4IQJ4|GASAB ARATH Gibberellin-regulated protein 11 OS=Arabidopsis thaliana OX=3702 GN=GASA11 PE=3 SV=1	822	293.242	339.52	219.406	343.945	305.081	266.189	17.7812	37.8451	44.9566	15.4229	0.509142	1.28171	0.539164	5.51234
TRINITY_DN7414_c2_g1_i1	AT4G14550.1 | Symbols: IAA14, SLR | indole-3-acetic acid inducible 14 | chr4:8348521-8349923 REVERSE LENGTH=228""	sp|Q38832|IAA14 ARATH Auxin-responsive protein IAA14 OS=Arabidopsis thaliana OX=3702 GN=IAA14 PE=1 SV=2	863	246.853	287.684	257.047	288.379	280.371	198.774	76.2082	2.5425	20.0545	101.495	30.0802	52.6907	41.9666	171.932
TRINITY_DN2070_c2_g1_i1	AT5G20900.1 | Symbols: JAZ12, TIFY3B | jasmonate-zim-domain protein 12 | chr5:7090883-7092201 FORWARD LENGTH=187""	sp|Q9C5K8|TIF3B ARATH Protein TIFY 3B OS=Arabidopsis thaliana OX=3702 GN=TIFY3B PE=1 SV=1	2072	111.693	96.8147	143.372	118.102	149.511	139.294	165.771	103.724	97.3909	175.707	135.962	219.568	226.021	29.1057
TRINITY_DN2421_c0_g1_i5	AT1G21750.1 | Symbols: ATPDIL1-1, ATPDI5, PDI5, PDIL1-1 | PDI-like 1-1 | chr1:7645767-7648514 FORWARD LENGTH=501""	sp|P29828|PDI MEDSA Protein disulfide-isomerase OS=Medicago sativa OX=3879 GN=PDI PE=2 SV=1	942	126.687	108.175	90.1603	88.56	97.8535	95.9321	221.455	101.468	165.513	191.128	203.917	212.124	179.83	90.5977
TRINITY_DN1696_c0_g1_i6	AT1G17860.1 | Symbols: | Kunitz family trypsin and protease inhibitor protein | chr1:6149343-6149933 FORWARD LENGTH=196	sp|P68171|IDE3 ERYLA Trypsin inhibitor DE-3 OS=Erythrina latissima OX=3844 PE=1 SV=1	673	17.6685	1.51977	29.8953	11.0849	12.1431	11.0615	510.506	92.5367	119.102	85.2562	346.714	323.38	320.351	11.4547
TRINITY_DN8212_c0_g1_i13	AT2G38670.1 | Symbols: PECT1 | phosphorylethanolamine cytidylyltransferase 1 | chr2:16168979-16171680 FORWARD LENGTH=421	sp|Q9ZVI9|PECT1 ARATH Ethanolamine-phosphate cytidylyltransferase OS=Arabidopsis thaliana OX=3702 GN=PECT1 PE=1 SV=1	1982	149.419	201.93	139.628	170.405	192.833	162.594	115.169	109.241	72.5397	167.483	130.265	131.691	134.493	67.5336
TRINITY_DN4626_c0_g1_i4	AT2G24270.4 | Symbols: ALDH11A3 | aldehyde dehydrogenase 11A3 | chr2:10327109-10329601 REVERSE LENGTH=503	sp|P81406|GAPN PEA NADP-dependent glyceraldehyde-3-phosphate dehydrogenase OS=Pisum sativum OX=3888 GN=GAPN PE=1 SV=1	1468	164.753	151.65	145.305	154.878	168.815	144.069	137.943	186.56	151.507	65.3417	145.231	132.544	124.198	565.657
TRINITY_DN21670_c1_g1_i1	AT4G11650.1 | Symbols: ATOSM34, OSM34 | osmotin 34 | chr4:7025127-7026113 REVERSE LENGTH=244""	sp|P50700|OSL3 ARATH Osmotin-like protein OSM34 OS=Arabidopsis thaliana OX=3702 GN=OSM34 PE=2 SV=2	1479	58.0532	11.9685	48.6798	5.32242	10.9178	9.77971	41.6792	866.193	796.112	7.17477	2.48785	10.6245	0.787727	0.370995
TRINITY_DN4230_c0_g1_i5	AT5G39740.2 | Symbols: RPL5B | ribosomal protein L5 B | chr5:15903484-15905185 FORWARD LENGTH=301	sp|Q6UNT2|RL5 CUCSA 60S ribosomal protein L5 OS=Cucumis sativus OX=3659 GN=RPL5 PE=2 SV=1	1387	113.993	95.4429	102.846	96.2505	116.386	97.1264	162.059	60.9053	188.638	137.587	229.797	238.191	230.004	131.135
TRINITY_DN1622_c1_g1_i5	AT3G53140.1 | Symbols: | O-methyltransferase family protein | chr3:19695692-19697355 FORWARD LENGTH=359	sp|I1M2U5|NAMT1 SOYBN Nicotinate N-methyltransferase 1 OS=Glycine max OX=3847 GN=NANMT1 PE=1 SV=1	1721	18.0389	91.6791	102.042	155.557	172.222	124.201	209.88	0.429067	109.811	227.857	202.455	201.027	253.434	0
TRINITY_DN4149_c0_g1_i2	AT3G11410.1 | Symbols: ATPP2CA, AHG3, PP2CA | protein phosphatase 2CA | chr3:3584181-3585649 REVERSE LENGTH=399""	sp|P49598|P2C37 ARATH Protein phosphatase 2C 37 OS=Arabidopsis thaliana OX=3702 GN=PP2CA PE=1 SV=1	2179	214.34	126.076	136.145	133.227	147.403	134.925	111.167	396.308	198.359	44.3599	84.9771	70.4894	70.8016	136.473
TRINITY_DN10288_c0_g1_i2	AT2G44060.2 | Symbols: | Late embryogenesis abundant protein, group 2 | chr2:18226922-18227988 FORWARD LENGTH=325""	NA	627	204.332	192.285	186.045	201.949	181.716	154.313	112.65	135.863	89.3187	121.107	103.536	94.1638	87.3074	137.563
TRINITY_DN5234_c0_g1_i3	AT5G52630.1 | Symbols: MEF1 | mitochondrial RNAediting factor 1 | chr5:21350375-21352141 FORWARD LENGTH=588	sp|Q9LTF4|PP429 ARATH Putative pentatricopeptide repeat-containing protein At5g52630 OS=Arabidopsis thaliana OX=3702 GN=PCMP-H52 PE=3 SV=1	1196	225.418	235.191	163.131	210.284	251.759	259.284	95.8537	35.349	50.1439	161.406	50.9473	59.3616	64.2269	22.7039
TRINITY_DN8502_c0_g1_i2	AT3G48890.1 | Symbols: ATMP2, ATMAPR3, MSBP2, MAPR3 | membrane-associated progesterone binding protein 3 | chr3:18129669-18131353 FORWARD LENGTH=233""	sp|Q9M2Z4|MSBP2 ARATH Membrane steroid-binding protein 2 OS=Arabidopsis thaliana OX=3702 GN=MSBP2 PE=1 SV=1	596	167.358	178.538	135.12	160.684	174.217	127.007	145.342	61.7613	90.7922	167.699	159.137	134.759	159.528	74.8808
TRINITY_DN5303_c0_g1_i3	AT3G47370.3 | Symbols: | Ribosomal protein S10p/S20e family protein | chr3:17453671-17454437 REVERSE LENGTH=122	sp|Q9STY6|RS202 ARATH 40S ribosomal protein S20-2 OS=Arabidopsis thaliana OX=3702 GN=RPS20B PE=2 SV=1	774	105.073	76.2988	101.923	87.4985	93.1307	87.433	172.578	82.5671	182.784	145.133	251.977	242.858	231.568	84.7542
TRINITY_DN3310_c0_g1_i3	AT4G17530.1 | Symbols: RAB1C, ATRAB1C, ATRABD2C | RAB GTPase homolog 1C | chr4:9773721-9775424 REVERSE LENGTH=202""	sp|Q05737|YPTM2 MAIZE GTP-binding protein YPTM2 OS=Zea mays OX=4577 GN=YPTM2 PE=2 SV=1	1443	170.707	160.7	149.663	121.649	142.052	118.051	104.393	263.42	160.427	146.031	102.852	105.406	113.111	55.8011
TRINITY_DN6748_c0_g1_i3	AT2G43350.2 | Symbols: GPX3 | glutathione peroxidase 3 | chr2:18009195-18010533 REVERSE LENGTH=206	sp|O22850|GPX3 ARATH Probable glutathione peroxidase 3, mitochondrial OS=Arabidopsis thaliana OX=3702 GN=GPX3 PE=1 SV=1""	1187	165.398	149.574	150.209	174.241	147.433	141.262	116.962	272.724	185.128	99.3582	86.8032	90.429	77.9889	132.381
TRINITY_DN6159_c0_g2_i1	NA	NA	377	195.871	306.01	282.907	316.183	327.013	220.069	45.4172	45.7076	64.2596	17.8562	12.0883	12.2509	11.2787	11.0438
TRINITY_DN1922_c0_g1_i5	AT5G33320.1 | Symbols: CUE1, PPT, ARAPPT | Glucose-6-phosphate/phosphate translocator-related | chr5:12588950-12591408 FORWARD LENGTH=408""	sp|Q8RXN3|PPT1 ARATH Phosphoenolpyruvate/phosphate translocator 1, chloroplastic OS=Arabidopsis thaliana OX=3702 GN=PPT1 PE=1 SV=1""	2517	314.885	392.093	267.946	321.039	297.622	210.544	12.4703	4.18966	9.34837	8.24486	3.05358	6.45847	7.01973	55.8555
TRINITY_DN2527_c0_g1_i1	AT5G50740.1 | Symbols: | Heavy metal transport/detoxification superfamily protein | chr5:20635983-20637847 REVERSE LENGTH=283	sp|Q9C5D3-2|HIP7 ARATH Isoform 2 of Heavy metal-associated isoprenylated plant protein 7 OS=Arabidopsis thaliana OX=3702 GN=HIPP07	1004	91.9612	137.534	102.616	157.983	186.485	145.588	218.525	10.1883	40.326	215.669	210.688	166.818	170.502	82.3665
TRINITY_DN13235_c0_g1_i1	AT5G25880.1 | Symbols: ATNADP-ME3, NADP-ME3 | NADP-malic enzyme 3 | chr5:9024549-9028260 FORWARD LENGTH=588""	sp|P43279|MAOC ORYSJ NADP-dependent malic enzyme, chloroplastic OS=Oryza sativa subsp. japonica OX=39947 GN=ME6 PE=2 SV=2""	549	94.0588	79.1884	95.9502	90.3134	94.1006	74.0407	177.911	228.091	115.786	121.177	236.259	217.591	229.486	192.701
TRINITY_DN10877_c0_g1_i2	AT5G55050.1 | Symbols: | GDSL-like Lipase/Acylhydrolase superfamily protein | chr5:22337745-22339741 FORWARD LENGTH=376	sp|Q9FIA1|GDL87 ARATH GDSL esterase/lipase At5g55050 OS=Arabidopsis thaliana OX=3702 GN=At5g55050 PE=2 SV=1	1601	398.747	364.279	276.14	236.52	177.657	196.58	19.3775	25.1983	105.047	9.4656	7.98356	21.3138	11.8794	103.191
TRINITY_DN2843_c1_g1_i12	AT3G27020.1 | Symbols: YSL6 | YELLOW STRIPE like 6 | chr3:9961623-9964461 REVERSE LENGTH=676	sp|Q6R3K6|YSL6 ARATH Probable metal-nicotianamine transporter YSL6 OS=Arabidopsis thaliana OX=3702 GN=YSL6 PE=2 SV=2	2576	257.175	210.955	215.326	204.657	217.01	195.134	67.2751	203.87	71.0026	74.7916	40.2918	45.5315	45.77	30.2613
TRINITY_DN6236_c0_g1_i2	AT3G57490.1 | Symbols: | Ribosomal protein S5 family protein | chr3:21279824-21280887 REVERSE LENGTH=276	sp|Q9SCM3|RS24 ARATH 40S ribosomal protein S2-4 OS=Arabidopsis thaliana OX=3702 GN=RPS2D PE=2 SV=1	555	139.792	113.787	78.4552	89.4691	86.3423	67.9442	192.979	58.8609	190.601	151.349	239.324	224.439	215.334	91.418
TRINITY_DN12990_c0_g1_i1	AT3G10410.1 | Symbols: SCPL49, CPY | SERINE CARBOXYPEPTIDASE-LIKE 49 | chr3:3235518-3238063 REVERSE LENGTH=516""	sp|P32826|SCP49 ARATH Serine carboxypeptidase-like 49 OS=Arabidopsis thaliana OX=3702 GN=SCPL49 PE=2 SV=2	690	177.376	118.873	169.229	155.53	140.738	155.787	136.492	151.827	141.386	128.408	122.178	138.719	108.879	11.7478
TRINITY_DN1872_c1_g1_i3	AT2G44060.2 | Symbols: | Late embryogenesis abundant protein, group 2 | chr2:18226922-18227988 FORWARD LENGTH=325""	sp|P46519|LEA14 SOYBN Desiccation protectant protein Lea14 homolog OS=Glycine max OX=3847 PE=2 SV=1	1196	210.146	202.404	175.702	170.363	174.5	141.264	129.193	117.15	95.0235	124.084	98.6973	106.948	98.4785	192.35
TRINITY_DN7040_c0_g1_i10	AT1G50010.1 | Symbols: TUA2 | tubulin alpha-2 chain | chr1:18517737-18519729 FORWARD LENGTH=450	sp|P14641|TBA2 MAIZE Tubulin alpha-2 chain OS=Zea mays OX=4577 GN=TUBA2 PE=3 SV=1	1895	92.0127	116.072	85.9102	123.115	128.011	115.834	164.358	25.2316	94.9157	250.122	218.898	208.428	220.798	50.5407
TRINITY_DN14135_c0_g1_i8	AT1G17860.1 | Symbols: | Kunitz family trypsin and protease inhibitor protein | chr1:6149343-6149933 FORWARD LENGTH=196	sp|P25272|KTI1 SOYBN Kunitz-type trypsin inhibitor KTI1 OS=Glycine max OX=3847 GN=KTI1 PE=2 SV=1	324	12.3553	3.69801	34.8891	16.4274	10.5688	5.49946	481.157	101.265	109.701	91.6022	340.925	307.437	327.981	12.3084
TRINITY_DN19920_c0_g1_i1	NA	NA	618	220.932	208.142	213.675	149.462	228.645	134.1	81.9715	58.981	442.094	35.5373	17.1297	23.1025	25.8185	8.77506
TRINITY_DN7731_c0_g1_i3	AT1G03400.1 | Symbols: | 2-oxoglutarate (2OG) and Fe(II)-dependent oxygenase superfamily protein | chr1:842895-844158 REVERSE LENGTH=351	sp|Q94A78|ACCH4 ARATH 1-aminocyclopropane-1-carboxylate oxidase homolog 4 OS=Arabidopsis thaliana OX=3702 GN=At1g03400 PE=2 SV=1	773	190.341	110.182	202.093	143.276	123.509	122.485	80.5573	442.494	222.272	66.1064	37.0494	53.0051	41.9393	19.8017
TRINITY_DN16380_c0_g1_i3	AT2G42490.1 | Symbols: | Copper amine oxidase family protein | chr2:17691600-17695526 REVERSE LENGTH=776	sp|Q8L866|CUAOZ ARATH Amine oxidase [copper-containing] zeta, peroxisomal OS=Arabidopsis thaliana OX=3702 GN=CuAOzeta PE=1 SV=1""	287	137.887	170.309	156.103	174.843	210.758	161.319	102.31	255.162	50.2742	135.209	104.379	92.2755	84.0878	17.4952
TRINITY_DN8561_c0_g1_i1	AT2G30060.1 | Symbols: | Pleckstrin homology (PH) domain superfamily protein | chr2:12827035-12828551 FORWARD LENGTH=217	sp|Q8RWG8|RBP1B ARATH Ran-binding protein 1 homolog b OS=Arabidopsis thaliana OX=3702 GN=RANBP1B PE=1 SV=2	1538	145.657	127.677	112.06	123.68	143.887	116.876	150.293	50.5117	175.7	145.771	177.076	186.322	178.951	81.0744
TRINITY_DN7610_c0_g1_i1	AT5G62670.1 | Symbols: AHA11, HA11 | H(+)-ATPase 11 | chr5:25159495-25164957 FORWARD LENGTH=956""	sp|P22180|PMA1 SOLLC Plasma membrane ATPase 1 OS=Solanum lycopersicum OX=4081 GN=LHA1 PE=2 SV=1	1230	128.795	139.696	114.232	124.742	133.385	133.986	180.958	61.0479	83.6335	250.156	180.396	143.635	158.508	154.566
TRINITY_DN2874_c0_g1_i4	AT5G59890.1 | Symbols: ADF4, ATADF4 | actin depolymerizing factor 4 | chr5:24122545-24123596 FORWARD LENGTH=139""	sp|Q9FVI1|ADF2 PETHY Actin-depolymerizing factor 2 OS=Petunia hybrida OX=4102 GN=ADF2 PE=2 SV=1	1309	164.901	181.354	147.506	188.387	199.234	155.774	138.531	78.1216	73.9202	154.086	126.212	107.844	114.695	111.118
TRINITY_DN7070_c0_g1_i1	AT3G26618.1 | Symbols: ERF1-3 | eukaryotic release factor 1-3 | chr3:9788854-9790161 FORWARD LENGTH=435	sp|P35614|ERF1Z ARATH Eukaryotic peptide chain release factor subunit 1-3 OS=Arabidopsis thaliana OX=3702 GN=ERF1-3 PE=1 SV=1	2299	327.122	230.367	158.912	172.511	209.063	181.499	61.8154	109.502	107.418	54.5882	56.601	74.7535	85.5877	37.0739
TRINITY_DN2287_c0_g1_i6	AT1G55020.1 | Symbols: LOX1, ATLOX1 | lipoxygenase 1 | chr1:20525798-20530143 FORWARD LENGTH=859""	sp|P38417|LOX4 SOYBN Linoleate 9S-lipoxygenase-4 OS=Glycine max OX=3847 GN=LOX1.5 PE=1 SV=1	619	26.9083	23.2851	68.5171	64.1115	42.1972	27.595	346.977	59.575	103.75	184.648	322.583	242.251	316.306	358.744
TRINITY_DN2398_c0_g1_i50	AT5G10170.1 | Symbols: ATMIPS3, MIPS3 | myo-inositol-1-phosphate synthase 3 | chr5:3187538-3190161 REVERSE LENGTH=510""	sp|Q9LW96|INO1 TOBAC Inositol-3-phosphate synthase OS=Nicotiana tabacum OX=4097 PE=2 SV=1	2588	105.528	183.174	176.918	223.262	202.293	171.542	110.007	9.72786	239.506	131.048	107.56	87.2537	77.4969	29.9677
TRINITY_DN29841_c0_g1_i1	AT3G62870.1 | Symbols: | Ribosomal protein L7Ae/L30e/S12e/Gadd45 family protein | chr3:23242862-23244273 REVERSE LENGTH=256	sp|P35685|RL7A1 ORYSJ 60S ribosomal protein L7a-1 OS=Oryza sativa subsp. japonica OX=39947 GN=RPL7A-1 PE=2 SV=1	1340	93.3491	77.1592	78.9621	76.9516	85.8367	77.1922	191.949	30.1214	197.881	151.082	260.478	256.663	247.267	86.9951
TRINITY_DN2958_c0_g1_i6	AT3G56340.1 | Symbols: | Ribosomal protein S26e family protein | chr3:20892309-20893343 REVERSE LENGTH=130	sp|Q9LYK9|RS263 ARATH 40S ribosomal protein S26-3 OS=Arabidopsis thaliana OX=3702 GN=RPS26C PE=2 SV=1	899	100.547	90.2717	85.4001	88.4976	99.4318	88.9529	199.35	50.7483	171.61	125.615	256.106	249.297	217.022	70.4143
TRINITY_DN3190_c0_g1_i1	AT4G36670.1 | Symbols: | Major facilitator superfamily protein | chr4:17287680-17289483 REVERSE LENGTH=493	sp|Q8GXR2|PLT6 ARATH Probable polyol transporter 6 OS=Arabidopsis thaliana OX=3702 GN=PLT6 PE=2 SV=2	618	388.33	179.34	542.349	208.713	135.553	184.943	19.3657	62.199	13.544	20.8924	7.45457	33.8724	26.1285	52.8866
TRINITY_DN6747_c0_g2_i2	AT4G01850.2 | Symbols: SAM-2, MAT2, SAM2, AtSAM2 | S-adenosylmethionine synthetase 2 | chr4:796298-797479 REVERSE LENGTH=393""	sp|P93438|METK2 ORYSJ S-adenosylmethionine synthase 2 OS=Oryza sativa subsp. japonica OX=39947 GN=SAM2 PE=2 SV=1	475	99.0102	99.9501	115.178	86.4448	88.9069	79.8587	195.293	144.698	124.013	302.168	143.098	167.543	176.414	71.2975
TRINITY_DN2256_c1_g1_i5	AT1G70600.1 | Symbols: | Ribosomal protein L18e/L15 superfamily protein | chr1:26621168-26621608 REVERSE LENGTH=146	sp|P49637|R27A3 ARATH 60S ribosomal protein L27a-3 OS=Arabidopsis thaliana OX=3702 GN=RPL27AC PE=2 SV=2	809	91.7206	83.0716	91.3138	93.4719	98.7715	83.9729	190.201	56.7959	173.518	138.627	243.25	245.751	230.865	98.4917
TRINITY_DN724_c0_g1_i6	AT5G42020.1 | Symbols: BIP, BIP2 | Heat shock protein 70 (Hsp 70) family protein | chr5:16807697-16810480 REVERSE LENGTH=668""	sp|Q03685|BIP5 TOBAC Luminal-binding protein 5 OS=Nicotiana tabacum OX=4097 GN=BIP5 PE=2 SV=1	2464	84.0422	80.3267	94.3339	135.213	105.908	156.571	272.269	182.486	125.442	169.572	115.434	146.034	150.369	35.1939
TRINITY_DN23510_c0_g1_i1	AT3G45980.1 | Symbols: H2B, HTB9 | Histone superfamily protein | chr3:16897492-16897944 REVERSE LENGTH=150""	sp|O23629|H2B6 ARATH Histone H2B.6 OS=Arabidopsis thaliana OX=3702 GN=H2B PE=1 SV=3	285	120.486	108.352	125.646	118.086	105.726	96.1143	179.552	116.391	191.409	100.804	232.481	168.524	152.149	88.0919
TRINITY_DN38593_c0_g1_i7	AT1G14420.1 | Symbols: AT59 | Pectate lyase family protein | chr1:4931844-4933405 REVERSE LENGTH=459	sp|Q9M9S2|PLY3 ARATH Probable pectate lyase 3 OS=Arabidopsis thaliana OX=3702 GN=AT59 PE=2 SV=1	1893	141.635	308.083	183.957	305.238	303.219	301.119	36.0389	7.22768	23.9356	204.695	0.0485349	0	0	0
TRINITY_DN439_c1_g1_i11	NA	NA	406	241.007	237.966	157.638	199.572	176.767	168.82	122.336	102.154	143.628	90.6429	39.655	83.4809	51.1326	31.238
TRINITY_DN7141_c0_g1_i1	AT1G23040.1 | Symbols: | hydroxyproline-rich glycoprotein family protein | chr1:8165025-8165459 FORWARD LENGTH=144	NA	1087	226.095	201.943	180.851	163.281	206.395	175.562	101.933	158.899	120.771	119.487	51.5873	54.7426	52.174	37.264
TRINITY_DN1712_c0_g1_i3	AT3G53990.1 | Symbols: | Adenine nucleotide alpha hydrolases-like superfamily protein | chr3:19989658-19991019 REVERSE LENGTH=160	sp|Q8VYN9|PHO32 ARATH Universal stress protein PHOS32 OS=Arabidopsis thaliana OX=3702 GN=PHOS32 PE=1 SV=1	1172	124.539	129.504	128.587	152.193	164.533	129.67	149.383	103.141	105.062	181.495	149.386	146.426	147.429	114.694
TRINITY_DN4409_c0_g1_i12	AT3G23730.1 | Symbols: XTH16 | xyloglucan endotransglucosylase/hydrolase 16 | chr3:8550222-8551248 FORWARD LENGTH=291	sp|P35694|XTH2 SOYBN Xyloglucan endotransglucosylase/hydrolase 2 OS=Glycine max OX=3847 PE=2 SV=1	1585	166.244	339.405	217.179	307.055	348.38	235.052	63.7032	46.3666	38.769	10.1659	19.0484	8.60892	10.9912	9.1646
TRINITY_DN10792_c1_g1_i1	AT5G50260.1 | Symbols: | Cysteine proteinases superfamily protein | chr5:20455605-20456862 FORWARD LENGTH=361	sp|P25803|CYSEP PHAVU Vignain OS=Phaseolus vulgaris OX=3885 PE=2 SV=2	2073	117.24	67.8909	75.023	85.0289	66.0389	53.9249	88.3286	476.298	104.164	38.1818	35.0564	370.835	232.302	3.11259
TRINITY_DN5801_c0_g1_i1	AT1G11580.1 | Symbols: ATPMEPCRA, PMEPCRA | methylesterase PCR A | chr1:3888730-3890649 FORWARD LENGTH=557""	sp|P09607|PME21 SOLLC Pectinesterase 2.1 OS=Solanum lycopersicum OX=4081 GN=PME2.1 PE=2 SV=2	2075	37.4982	60.3037	56.0756	85.3304	59.315	46.4506	287.675	12.1285	18.4825	158.151	291.565	296.265	399.72	136.448
TRINITY_DN8489_c0_g2_i13	AT5G50080.1 | Symbols: ERF110 | ethylene response factor 110 | chr5:20365948-20366835 FORWARD LENGTH=220	sp|Q70II3|EF110 ARATH Ethylene-responsive transcription factor ERF110 OS=Arabidopsis thaliana OX=3702 GN=ERF110 PE=2 SV=2	733	284.236	245.014	217.554	176.849	273.723	233.659	39.9693	205.288	111.45	8.15091	2.1705	4.44556	5.15351	0.571577
TRINITY_DN3210_c0_g1_i8	AT3G43190.1 | Symbols: SUS4, ATSUS4 | sucrose synthase 4 | chr3:15179204-15182577 REVERSE LENGTH=808""	sp|P13708|SUS SOYBN Sucrose synthase OS=Glycine max OX=3847 GN=SS PE=1 SV=2	3100	157.315	125.532	184.851	168.707	135.056	163.398	93.805	222.703	51.336	42.9856	92.622	197.009	172.231	14.6822
TRINITY_DN17396_c3_g1_i1	AT5G64260.1 | Symbols: EXL2 | EXORDIUM like 2 | chr5:25703980-25704897 FORWARD LENGTH=305	sp|Q9FE06|EXOL2 ARATH Protein EXORDIUM-like 2 OS=Arabidopsis thaliana OX=3702 GN=EXL2 PE=2 SV=1	1654	306.474	154.331	225.927	110.76	69.3269	133.916	118.962	89.7332	197.966	58.8749	77.1437	122.913	140.363	75.0883
TRINITY_DN11994_c0_g1_i12	AT4G10040.1 | Symbols: CYTC-2 | cytochrome c-2 | chr4:6277083-6278281 FORWARD LENGTH=112	sp|P00052|CYC VIGRR Cytochrome c OS=Vigna radiata var. radiata OX=3916 PE=1 SV=1	846	126.906	149.258	118.399	150.508	175.185	145.121	148.649	62.2077	99.5077	186.129	129.604	158.004	154.832	34.9195
TRINITY_DN22698_c0_g1_i10	AT5G62670.1 | Symbols: AHA11, HA11 | H(+)-ATPase 11 | chr5:25159495-25164957 FORWARD LENGTH=956""	sp|Q9LV11|PMA11 ARATH ATPase 11, plasma membrane-type OS=Arabidopsis thaliana OX=3702 GN=AHA11 PE=1 SV=1""	1737	131.561	135.77	119.812	117.519	137.261	122.92	165.913	67.0568	92.7065	238.768	180.669	142.472	150.461	121.265
TRINITY_DN4308_c0_g1_i4	AT4G28390.1 | Symbols: AAC3, ATAAC3 | ADP/ATP carrier 3 | chr4:14041486-14042781 REVERSE LENGTH=379""	sp|O49447|ADT3 ARATH ADP,ATP carrier protein 3, mitochondrial OS=Arabidopsis thaliana OX=3702 GN=AAC3 PE=1 SV=1""	1701	87.817	77.1651	76.9198	69.7894	76.6936	66.8567	200.697	76.3741	139.749	206.284	232.62	249.564	241.144	140.926
TRINITY_DN926_c0_g1_i9	AT1G08510.1 | Symbols: FATB | fatty acyl-ACP thioesterases B | chr1:2691546-2693409 REVERSE LENGTH=412	sp|Q9SJE2|FATB ARATH Palmitoyl-acyl carrier protein thioesterase, chloroplastic OS=Arabidopsis thaliana OX=3702 GN=FATB PE=1 SV=1""	790	193.359	246.999	246.746	279.43	285.881	209.916	69.8778	27.8575	30.7913	68.0358	44.1646	45.1617	51.3247	9.86891
TRINITY_DN4664_c0_g1_i3	AT1G70680.1 | Symbols: | Caleosin-related family protein | chr1:26647341-26648541 FORWARD LENGTH=192	sp|Q9CAB8|PXG5 ARATH Probable peroxygenase 5 OS=Arabidopsis thaliana OX=3702 GN=PXG5 PE=2 SV=1	1139	219.947	69.2245	295.005	105.425	82.4363	104.775	19.9115	553.326	330.995	14.0885	0	2.17942	0.0276222	0
TRINITY_DN3835_c0_g1_i20	AT4G27130.1 | Symbols: | Translation initiation factor SUI1 family protein | chr4:13604814-13605525 REVERSE LENGTH=113	sp|O48650|SUI1 SALBA Protein translation factor SUI1 homolog OS=Salix bakko OX=72444 PE=3 SV=1	870	200.627	180.443	187.061	174.796	154.924	156.51	77.7506	177.721	91.6506	114.225	66.102	120.269	94.6949	57.4509
TRINITY_DN3105_c0_g3_i2	AT3G05590.1 | Symbols: RPL18 | ribosomal protein L18 | chr3:1621511-1622775 FORWARD LENGTH=187	sp|P42791|RL182 ARATH 60S ribosomal protein L18-2 OS=Arabidopsis thaliana OX=3702 GN=RPL18B PE=1 SV=2	962	78.6571	73.9588	85.9622	77.3427	98.9233	82.6782	170.563	35.1984	199.354	138.199	254.397	256.064	244.146	76.5172
TRINITY_DN1894_c0_g1_i23	AT3G48990.1 | Symbols: | AMP-dependent synthetase and ligase family protein | chr3:18159031-18161294 REVERSE LENGTH=514	sp|Q9SMT7|4CLLA ARATH Oxalate--CoA ligase OS=Arabidopsis thaliana OX=3702 GN=AAE3 PE=1 SV=1	2239	318.902	261.893	216.634	248.868	243.182	180.373	36.52	76.3781	116.36	23.5456	22.5177	26.9421	23.3024	10.3792
TRINITY_DN1027_c0_g1_i2	AT3G14850.2 | Symbols: TBL41 | TRICHOME BIREFRINGENCE-LIKE 41 | chr3:4995615-4997611 FORWARD LENGTH=356	sp|F4IWA8|TBL41 ARATH Protein trichome birefringence-like 41 OS=Arabidopsis thaliana OX=3702 GN=TBL41 PE=2 SV=1	2287	55.92	26.2826	91.4667	29.7884	20.235	28.9393	36.413	1320.19	126.512	18.9432	6.12798	20.8008	11.4774	11.4302
TRINITY_DN947_c2_g1_i1	AT4G30190.2 | Symbols: HA2 | H(+)-ATPase 2 | chr4:14770820-14775920 REVERSE LENGTH=981	sp|Q03194|PMA4 NICPL Plasma membrane ATPase 4 OS=Nicotiana plumbaginifolia OX=4092 GN=PMA4 PE=2 SV=1	206	220.938	193.7	200.818	195.03	234.586	246.726	84.7716	67.8684	55.3942	51.8373	27.1712	112.144	101.668	22.6836
TRINITY_DN465_c0_g1_i12	AT4G23570.2 | Symbols: SGT1A | phosphatase-related | chr4:12300015-12302493 FORWARD LENGTH=350	sp|Q9SUR9|SGT1A ARATH Protein SGT1 homolog A OS=Arabidopsis thaliana OX=3702 GN=SGT1A PE=1 SV=1	1599	157.946	147.577	141.7	172.978	177.772	181.757	142.497	143.644	103.174	98.9566	107.668	104.838	111.767	68.7494
TRINITY_DN9369_c0_g1_i5	AT2G30000.1 | Symbols: | PHF5-like protein | chr2:12804042-12804374 REVERSE LENGTH=110	sp|Q0WMV8|PHF5B ARATH PHD finger-like domain-containing protein 5B OS=Arabidopsis thaliana OX=3702 GN=At1g07170 PE=3 SV=1	983	84.3672	84.8599	89.1016	102.21	102.316	84.6102	207.325	127.587	82.7334	162.609	243.015	215.141	202.571	263.832
TRINITY_DN10444_c0_g1_i7	AT2G21660.2 | Symbols: ATGRP7, CCR2 | cold, circadian rhythm, and rna binding 2 | chr2:9265477-9266316 REVERSE LENGTH=159""	sp|P49310|GRP1 SINAL Glycine-rich RNA-binding protein GRP1A OS=Sinapis alba OX=3728 PE=2 SV=1	834	106.864	85.4918	97.3549	56.187	59.3293	40.7258	95.2963	60.6392	226.443	185.159	258.054	267.474	248.296	171.367
TRINITY_DN2348_c0_g2_i1	AT1G13950.1 | Symbols: EIF-5A, ELF5A-1, ATELF5A-1, EIF5A | eukaryotic elongation factor 5A-1 | chr1:4773631-4774668 FORWARD LENGTH=158""	sp|P24922|IF5A2 NICPL Eukaryotic translation initiation factor 5A-2 OS=Nicotiana plumbaginifolia OX=4092 GN=EIF-5A2 PE=2 SV=1	1227	126.075	124.953	112.889	121.224	131.352	107.415	157.272	118.806	100.866	182.204	174.679	164.73	164.584	177.304
TRINITY_DN14268_c0_g1_i1	AT5G23250.1 | Symbols: | Succinyl-CoA ligase, alpha subunit | chr5:7830460-7832491 FORWARD LENGTH=341""	sp|Q8GTQ9|SUCA1 SOLLC Succinate--CoA ligase [ADP-forming] subunit alpha-1, mitochondrial OS=Solanum lycopersicum OX=4081 GN=SCOA PE=1 SV=1""	1588	123.9	134.288	107.775	128.371	131.475	120.643	144.114	83.5349	119.56	175.03	160.898	176.809	179.38	48.2489
TRINITY_DN5315_c0_g1_i12	AT3G02560.2 | Symbols: | Ribosomal protein S7e family protein | chr3:542341-543168 FORWARD LENGTH=191	sp|Q9ZNS1|RS7 AVIMR 40S ribosomal protein S7 OS=Avicennia marina OX=82927 GN=RPS7 PE=2 SV=1	1068	97.6705	85.5507	84.8485	82.2945	97.2851	80.2443	200.735	61.3041	157.985	103.98	267.366	236.844	228.077	146.753
TRINITY_DN5202_c0_g1_i11	AT1G11910.1 | Symbols: APA1, ATAPA1 | aspartic proteinase A1 | chr1:4017119-4019874 REVERSE LENGTH=506""	sp|P42211|ASPRX ORYSJ Aspartic proteinase OS=Oryza sativa subsp. japonica OX=39947 GN=RAP PE=2 SV=2	1808	163.557	129.73	117.293	120.562	116.793	122.658	153.587	186.173	135.626	142.41	143.886	128.568	123.03	188.947
TRINITY_DN7575_c0_g1_i1	AT4G24220.1 | Symbols: VEP1, AWI31 | NAD(P)-binding Rossmann-fold superfamily protein | chr4:12565219-12566474 FORWARD LENGTH=388""	sp|A0A1C9CX66|CYC2 CAMAC (S)-8-oxocitronellyl enol synthase CYC2 OS=Camptotheca acuminata OX=16922 GN=CYC2 PE=1 SV=1	2113	229.103	246.919	162.347	202.673	259.378	195.56	66.3415	171.381	66.0595	47.2709	52.2588	42.722	41.072	67.8416
TRINITY_DN3028_c0_g3_i2	AT5G23530.1 | Symbols: AtCXE18, CXE18 | carboxyesterase 18 | chr5:7933366-7934373 REVERSE LENGTH=335""	sp|Q9LT10|CXE18 ARATH Probable carboxylesterase 18 OS=Arabidopsis thaliana OX=3702 GN=CXE18 PE=1 SV=1	771	170.723	222.073	227.741	234.821	231.307	179.126	102.971	10.7839	28.0835	177.959	43.2786	69.7384	82.861	1.33949
TRINITY_DN3854_c0_g1_i3	AT1G11650.2 | Symbols: ATRBP45B, RBP45B | RNA-binding (RRM/RBD/RNP motifs) family protein | chr1:3914895-3917941 FORWARD LENGTH=405""	sp|Q9LEB4|RBP45 NICPL Polyadenylate-binding protein RBP45 OS=Nicotiana plumbaginifolia OX=4092 GN=RBP45 PE=1 SV=1	1908	197.297	178.728	142.583	144.638	177.238	147.698	111.382	73.7609	125.776	110.834	115.656	134.91	117.601	157.121
TRINITY_DN4842_c0_g1_i14	AT1G24260.1 | Symbols: SEP3, AGL9 | K-box region and MADS-box transcription factor family protein | chr1:8593790-8595862 REVERSE LENGTH=250""	sp|Q8LLR0|MADS4 VITVI Agamous-like MADS-box protein MADS4 OS=Vitis vinifera OX=29760 GN=MADS4 PE=2 SV=2	992	104.565	118.522	111.557	114.473	111.785	110.942	160.106	94.8101	98.4937	144.996	187.036	206.849	213.851	0.0982027
TRINITY_DN947_c2_g1_i2	AT4G30190.2 | Symbols: HA2 | H(+)-ATPase 2 | chr4:14770820-14775920 REVERSE LENGTH=981	sp|Q03194|PMA4 NICPL Plasma membrane ATPase 4 OS=Nicotiana plumbaginifolia OX=4092 GN=PMA4 PE=2 SV=1	219	220.394	214.818	170.402	187.669	239.823	174.619	73.5998	63.6785	46.0491	56.2389	46.7189	164.964	118.91	29.8965
TRINITY_DN8641_c1_g1_i2	AT3G45600.1 | Symbols: TET3 | tetraspanin3 | chr3:16733973-16735854 REVERSE LENGTH=285	sp|Q9M1E7|TET3 ARATH Tetraspanin-3 OS=Arabidopsis thaliana OX=3702 GN=TET3 PE=1 SV=1	1040	227.725	225.027	211.294	232.691	246.806	212.717	87.3683	48.566	117.982	82.6734	23.8189	34.4564	26.1877	217.963
TRINITY_DN14733_c0_g2_i2	AT2G01970.1 | Symbols: | Endomembrane protein 70 protein family | chr2:452197-454819 REVERSE LENGTH=592	sp|Q9ZPS7|TMN3 ARATH Transmembrane 9 superfamily member 3 OS=Arabidopsis thaliana OX=3702 GN=TMN3 PE=2 SV=1	2347	108.272	105.548	88.1181	93.3273	108.321	96.8488	188.285	107.575	86.0161	171.31	221.949	199.306	202.189	235.983
TRINITY_DN3373_c0_g1_i9	AT3G08860.1 | Symbols: PYD4 | PYRIMIDINE 4 | chr3:2696754-2699087 REVERSE LENGTH=481	sp|Q9SR86|AGT23 ARATH Alanine--glyoxylate aminotransferase 2 homolog 3, mitochondrial OS=Arabidopsis thaliana OX=3702 GN=At3g08860 PE=2 SV=1""	2540	281.389	306.462	176.495	275.495	211.392	204.894	22.1336	218.038	8.46953	14.917	18.9745	24.6781	13.6273	0.0684411
TRINITY_DN4435_c0_g1_i1	AT1G61680.2 | Symbols: TPS14 | terpene synthase 14 | chr1:22772455-22774687 REVERSE LENGTH=562	sp|P0CV96|NES1 FRAVE (3S,6E)-nerolidol synthase 1, chloroplastic OS=Fragaria vesca OX=57918 PE=1 SV=1""	529	378.899	322.58	255.41	332.1	209.271	226.478	4.94628	2.65173	21.4519	7.56233	1.99691	7.36335	5.30282	3.99037
TRINITY_DN10583_c0_g2_i1	AT4G15000.1 | Symbols: | Ribosomal L27e protein family | chr4:8571896-8572303 FORWARD LENGTH=135	sp|Q05462|RL27 PEA 60S ribosomal protein L27 OS=Pisum sativum OX=3888 GN=RPL27 PE=2 SV=1	810	111.922	87.2801	101.768	89.8273	113.489	88.2333	159.858	64.1654	229.469	112.265	198.353	207.283	209.654	72.3706
TRINITY_DN18054_c0_g3_i2	AT1G22450.1 | Symbols: COX6B, ATCOX6B2 | cytochrome C oxidase 6B | chr1:7925447-7926918 FORWARD LENGTH=191""	sp|Q9S7L9|CX6B1 ARATH Cytochrome c oxidase subunit 6b-1 OS=Arabidopsis thaliana OX=3702 GN=COX6B-1 PE=1 SV=1	643	149.368	122.766	124.309	135.414	143.28	120.537	123.295	109.883	102.761	203.883	152.098	140.964	144.947	32.8589
TRINITY_DN1278_c2_g1_i1	AT3G01270.1 | Symbols: | Pectate lyase family protein | chr3:82892-84720 REVERSE LENGTH=475	sp|P40973|PLY LILLO Pectate lyase OS=Lilium longiflorum OX=4690 PE=2 SV=1	775	123.807	274.065	133.434	221.904	229.919	231.097	43.6814	20.6326	15.6449	381.254	3.83722	54.5935	37.8355	0
TRINITY_DN2298_c1_g1_i5	AT3G16520.3 | Symbols: UGT88A1 | UDP-glucosyl transferase 88A1 | chr3:5619355-5620833 REVERSE LENGTH=462	sp|A0A067YB04|UGT1 PUEML UDP-glycosyltransferase 1 OS=Pueraria montana var. lobata OX=3893 GN=UGT1 PE=1 SV=1	1768	267.689	77.3397	123.799	57.5121	57.3118	86.2234	60.6665	459.983	387.771	54.8717	38.9502	42.222	54.4726	2.96431
TRINITY_DN1795_c1_g1_i8	AT1G14700.1 | Symbols: PAP3, ATPAP3 | purple acid phosphatase 3 | chr1:5058680-5060988 FORWARD LENGTH=366""	sp|Q8H129|PPA3 ARATH Purple acid phosphatase 3 OS=Arabidopsis thaliana OX=3702 GN=PAP3 PE=2 SV=1	1860	103.853	134.327	105.436	204.622	163.822	164.437	170.94	338.474	103.867	57.4917	100.049	58.6861	62.6691	224.713
TRINITY_DN146031_c0_g1_i1	AT5G53300.4 | Symbols: UBC10 | ubiquitin-conjugating enzyme 10 | chr5:21632802-21633989 REVERSE LENGTH=148	sp|P35133|UBC10 ARATH Ubiquitin-conjugating enzyme E2 10 OS=Arabidopsis thaliana OX=3702 GN=UBC10 PE=1 SV=1	487	217.464	185.004	176.91	175.826	193.038	152.132	89.8018	131.203	91.514	118.219	82.9313	79.931	73.8239	49.5545
TRINITY_DN8937_c0_g1_i8	AT5G18670.1 | Symbols: BMY3, BAM9 | beta-amylase 3 | chr5:6226138-6227999 FORWARD LENGTH=536""	sp|Q8VYW2|BAM9 ARATH Inactive beta-amylase 9 OS=Arabidopsis thaliana OX=3702 GN=BAM9 PE=2 SV=1	2283	182.374	133.638	130.599	106.438	115.408	119.757	78.1248	600.398	128.279	34.3267	43.9638	49.6591	42.389	48.6275
TRINITY_DN804_c1_g1_i6	AT1G27530.1 | Symbols: | CONTAINS InterPro DOMAIN/s: Ubiquitin-conjugating enzyme/RWD-like (InterPro:IPR016135), Ubiquitin-fold modifier-conjugating enzyme 1 (InterPro:IPR014806); Has 269 Blast hits to 269 proteins in 110 species: Archae - 0; Bacteria - 0; Metazoa - 175; Fungi - 0; Plants - 42; Viruses - 0; Other Eukaryotes - 52 (source: NCBI BLink). | chr1:9562761-9563887 REVERSE LENGTH=174""	sp|Q9SXC8|UFC1 ARATH Ubiquitin-fold modifier-conjugating enzyme 1 OS=Arabidopsis thaliana OX=3702 GN=At1g27530 PE=2 SV=1	942	133.927	135.649	116.337	138.832	142.88	116.918	147.443	141.339	72.9374	159.111	148.691	161.85	143.97	79.9847
TRINITY_DN661_c0_g1_i2	AT1G64230.2 | Symbols: UBC28 | ubiquitin-conjugating enzyme 28 | chr1:23833792-23835220 FORWARD LENGTH=148	sp|P35135|UBC4 SOLLC Ubiquitin-conjugating enzyme E2-17 kDa OS=Solanum lycopersicum OX=4081 PE=2 SV=1	918	139.162	139.972	148.658	155.462	147.206	117.279	136.448	132.754	94.3947	155.428	129.967	132.481	130.261	123.976
TRINITY_DN7881_c0_g1_i21	AT1G54100.2 | Symbols: ALDH7B4 | aldehyde dehydrogenase 7B4 | chr1:20195435-20198853 REVERSE LENGTH=508	sp|P25795|AL7A1 PEA Aldehyde dehydrogenase family 7 member A1 OS=Pisum sativum OX=3888 PE=1 SV=3	2364	111.027	69.9592	128.678	69.704	60.3394	71.895	84.5293	646.511	163.632	72.564	79.2573	109.875	90.6234	15.7121
TRINITY_DN7643_c0_g1_i3	AT5G08530.1 | Symbols: CI51 | 51 kDa subunit of complex I | chr5:2759848-2761726 REVERSE LENGTH=486	sp|Q9FNN5|NDUV1 ARATH NADH dehydrogenase [ubiquinone] flavoprotein 1, mitochondrial OS=Arabidopsis thaliana OX=3702 GN=At5g08530 PE=1 SV=1""	2191	127.351	139.239	114.78	143.209	135.124	126.121	135.75	92.9834	103.682	175.765	149.437	156.479	157.652	70.4542
TRINITY_DN4718_c0_g1_i20	AT1G77000.2 | Symbols: SKP2B | RNI-like superfamily protein | chr1:28940888-28942401 FORWARD LENGTH=360	sp|O49286|SKP2B ARATH F-box protein SKP2B OS=Arabidopsis thaliana OX=3702 GN=SKP2B PE=1 SV=1	2050	204.859	165.182	193.885	214.786	192.059	200.987	60.6972	181.957	183.638	32.7269	55.1875	35.4309	35.6455	46.4087
TRINITY_DN5119_c1_g2_i1	AT5G27850.1 | Symbols: | Ribosomal protein L18e/L15 superfamily protein | chr5:9873169-9874297 FORWARD LENGTH=187	sp|Q940B0|RL183 ARATH 60S ribosomal protein L18-3 OS=Arabidopsis thaliana OX=3702 GN=RPL18C PE=2 SV=1	725	74.7489	54.1373	71.1074	67.2756	71.3041	70.1954	203.053	41.326	136.257	120.027	291.574	288.342	266.143	88.5434
TRINITY_DN1231_c0_g3_i1	AT3G12580.1 | Symbols: HSP70, ATHSP70 | heat shock protein 70 | chr3:3991487-3993689 REVERSE LENGTH=650""	sp|P27322|HSP72 SOLLC Heat shock cognate 70 kDa protein 2 OS=Solanum lycopersicum OX=4081 GN=HSC-2 PE=2 SV=1	1243	100.629	55.6738	53.9384	37.9981	69.7439	63.4895	105.525	125.068	89.583	40.5858	332.078	351.572	327.395	15.7118
TRINITY_DN12663_c0_g1_i15	AT1G72160.1 | Symbols: | Sec14p-like phosphatidylinositol transfer family protein | chr1:27153823-27155609 REVERSE LENGTH=490	sp|Q56Z59|PATL3 ARATH Patellin-3 OS=Arabidopsis thaliana OX=3702 GN=PATL3 PE=1 SV=2	792	261.5	223.563	219.58	206.344	180.662	143.52	47.8609	258.919	114.444	32.5021	19.012	22.3177	21.054	21.7606
TRINITY_DN11354_c0_g1_i1	AT2G33775.1 | Symbols: RALFL19 | ralf-like 19 | chr2:14288546-14288878 FORWARD LENGTH=110	sp|Q6NME6|RLF19 ARATH Protein RALF-like 19 OS=Arabidopsis thaliana OX=3702 GN=RALFL19 PE=3 SV=1	914	91.6375	211.664	123.915	179.87	212.026	200.999	54.6432	46.3047	18.5829	339.832	59.8791	113.719	96.9867	0
TRINITY_DN8442_c1_g1_i1	AT2G38120.1 | Symbols: AUX1, WAV5, PIR1, MAP1 | Transmembrane amino acid transporter family protein | chr2:15973493-15976792 FORWARD LENGTH=485""	sp|Q9FEL8|LAX1 MEDTR Auxin transporter-like protein 1 OS=Medicago truncatula OX=3880 GN=LAX1 PE=2 SV=1	257	226.011	303.966	250.647	344.125	285.645	188.461	34.469	2.51952	15.4722	27.4298	24.0969	22.8698	23.1817	0
TRINITY_DN4498_c0_g1_i6	AT4G16740.1 | Symbols: ATTPS03, TPS03 | terpene synthase 03 | chr4:9407856-9410877 FORWARD LENGTH=565""	sp|Q6EJ97|ISPS PUEML Isoprene synthase, chloroplastic OS=Pueraria montana var. lobata OX=3893 GN=ISPS PE=1 SV=1""	548	364.939	374.092	334.711	269.674	232.383	161.072	3.91814	5.13639	0.221621	1.0381	0	0	0	0
TRINITY_DN29274_c0_g1_i1	AT5G53870.1 | Symbols: ENODL1, AtENODL1 | early nodulin-like protein 1 | chr5:21870033-21871228 REVERSE LENGTH=370""	sp|P93013|AGP30 ARATH Non-classical arabinogalactan protein 30 OS=Arabidopsis thaliana OX=3702 GN=AGP30 PE=2 SV=1	1419	135.523	260.418	170.677	264.446	268.16	277.662	40.1726	15.6186	25.3076	285.963	0.267344	1.34483	0.619025	0
TRINITY_DN55198_c0_g1_i2	AT2G26250.1 | Symbols: FDH, KCS10 | 3-ketoacyl-CoA synthase 10 | chr2:11170799-11173059 REVERSE LENGTH=550""	sp|Q570B4|KCS10 ARATH 3-ketoacyl-CoA synthase 10 OS=Arabidopsis thaliana OX=3702 GN=FDH PE=1 SV=2	2379	88.4887	120.273	111.115	127.286	119.502	106.389	189.189	21.7422	136.512	194.588	184.127	166.949	179.987	68.9084
TRINITY_DN13691_c0_g1_i7	AT5G46250.1 | Symbols: | RNA-binding protein | chr5:18755388-18758056 FORWARD LENGTH=422	sp|Q94A38|LRP6A ARATH La-related protein 6A OS=Arabidopsis thaliana OX=3702 GN=LARP6A PE=2 SV=1	1656	127.406	126.88	105.146	118.076	127.615	119.93	151.033	183.032	94.1973	150.122	142.8	152.458	145.838	121.754
TRINITY_DN25575_c0_g1_i1	AT4G28940.1 | Symbols: | Phosphorylase superfamily protein | chr4:14274414-14276920 FORWARD LENGTH=348	sp|Q07469|BSPA POPDE Bark storage protein A OS=Populus deltoides OX=3696 GN=BSPA PE=2 SV=1	1309	5.51318	9.97988	25.313	31.538	23.4387	25.094	387.621	21.2794	18.2871	63.6907	521.88	223.792	385.898	929.568
TRINITY_DN2729_c1_g1_i5	AT3G07820.1 | Symbols: | Pectin lyase-like superfamily protein | chr3:2496597-2498028 REVERSE LENGTH=391	sp|Q40312|PGLR MEDSA Polygalacturonase OS=Medicago sativa OX=3879 PE=2 SV=1	1574	85.8651	296.235	132.647	188.621	239.629	180.58	60.3507	22.1792	16.3912	520.772	0	0	0	0
TRINITY_DN12556_c0_g1_i1	AT5G25610.1 | Symbols: RD22, ATRD22 | BURP domain-containing protein | chr5:8914498-8916684 REVERSE LENGTH=392""	sp|P21747|EA92 VICFA Embryonic abundant protein USP92 OS=Vicia faba OX=3906 PE=2 SV=1	527	36.0111	35.7046	10.1958	15.4694	47.2955	31.5685	335.974	28.9882	38.8368	138.975	445.978	248.133	329.771	194.613
TRINITY_DN7115_c0_g1_i26	AT1G14130.1 | Symbols: | 2-oxoglutarate (2OG) and Fe(II)-dependent oxygenase superfamily protein | chr1:4836041-4837040 REVERSE LENGTH=308	sp|Q01IX6|DAO ORYSI 2-oxoglutarate-dependent dioxygenase DAO OS=Oryza sativa subsp. indica OX=39946 GN=DAO PE=3 SV=1	1546	14.033	32.1587	29.3434	70.8877	55.9924	64.8775	304.771	0.988272	188.086	121.369	267.749	267.237	324.083	200.462
TRINITY_DN1339_c0_g2_i2	AT4G02450.2 | Symbols: | HSP20-like chaperones superfamily protein | chr4:1073987-1075765 REVERSE LENGTH=240	sp|P0C8Z0|Y8359 ORYSI Uncharacterized protein OsI 027940 OS=Oryza sativa subsp. indica OX=39946 GN=OsI 027940 PE=1 SV=2	1053	118.886	110.538	93.3653	113.264	125.776	110.076	172.129	36.925	154.881	128.919	207.373	179.478	187.268	94.6205
TRINITY_DN9638_c0_g1_i8	AT5G11420.1 | Symbols: | Protein of unknown function, DUF642 | chr5:3644655-3646991 FORWARD LENGTH=366""	sp|Q94F20|DGR2 ARATH Protein DUF642 L-GALACTONO-1,4-LACTONE-RESPONSIVE GENE 2 OS=Arabidopsis thaliana OX=3702 GN=DGR2 PE=2 SV=1""	1612	164.032	92.4454	224.712	165.83	165.023	156.666	187.71	2.29818	37.3815	246.236	88.6957	98.5289	107.412	47.4642
TRINITY_DN1910_c0_g1_i6	AT4G19140.1 | Symbols: | unknown protein; Has 30201 Blast hits to 17322 proteins in 780 species: Archae - 12; Bacteria - 1396; Metazoa - 17338; Fungi - 3422; Plants - 5037; Viruses - 0; Other Eukaryotes - 2996 (source: NCBI BLink). | chr4:10469830-10471275 FORWARD LENGTH=303	sp|Q10Q08|RFA1B ORYSJ Replication protein A 70 kDa DNA-binding subunit B OS=Oryza sativa subsp. japonica OX=39947 GN=RPA1B PE=1 SV=1	875	132.904	144.048	88.2339	53.5971	251.528	190.294	208.488	5.83626	47.4324	164.522	110.588	187.463	151.695	174.466
TRINITY_DN41077_c0_g1_i2	AT5G52640.1 | Symbols: HSP81-1, ATHS83, HSP81.1, HSP83, ATHSP90.1, AtHsp90-1, HSP90.1 | heat shock protein 90.1 | chr5:21352542-21355147 FORWARD LENGTH=705""	sp|P27323|HS901 ARATH Heat shock protein 90-1 OS=Arabidopsis thaliana OX=3702 GN=HSP90-1 PE=1 SV=3	902	62.8853	78.7355	106.333	269.038	201.429	346.301	256.716	142.295	102.861	33.5687	35.5853	44.8177	54.3849	48.8945
TRINITY_DN3188_c0_g4_i3	AT1G08360.1 | Symbols: | Ribosomal protein L1p/L10e family | chr1:2636231-2637694 FORWARD LENGTH=216	sp|B8B9K6|R10A ORYSI 60S ribosomal protein L10a OS=Oryza sativa subsp. indica OX=39946 GN=RPL10A PE=3 SV=1	860	122.35	94.8612	110.808	101.599	111.07	84.8827	157.245	54.724	200.082	111.393	197.736	195.792	190.844	85.8815
TRINITY_DN60776_c0_g2_i1	NA	sp|Q9FEX0|OPRL SOLLC 12-oxophytodienoate reductase-like protein OS=Solanum lycopersicum OX=4081 GN=OPR2 PE=2 SV=1	507	116.793	89.3741	119.624	96.3415	98.9976	104.55	148.932	320.209	66.3706	104.853	172.816	143.205	148.11	91.3136
TRINITY_DN5237_c0_g1_i5	AT3G62580.1 | Symbols: | Late embryogenesis abundant protein (LEA) family protein | chr3:23146931-23147735 FORWARD LENGTH=213	sp|Q9SUD4|TET7 ARATH Tetraspanin-7 OS=Arabidopsis thaliana OX=3702 GN=TET7 PE=2 SV=1	1160	126.824	133.637	120.586	146.727	144.385	136.97	142.613	115.473	117.379	158.733	119.259	126.596	138.681	58.0877
TRINITY_DN7001_c0_g2_i1	AT3G09735.1 | Symbols: | S1FA-like DNA-binding protein | chr3:2986816-2987860 REVERSE LENGTH=73	sp|Q7XLX6|S1FA2 ORYSJ DNA-binding protein S1FA2 OS=Oryza sativa subsp. japonica OX=39947 GN=S1FA2 PE=3 SV=2	792	146.738	161.157	144.609	174.043	152.076	129.501	128.347	56.9674	81.2494	169.379	113.248	137.198	130.945	54.9321
TRINITY_DN17322_c0_g1_i2	AT3G07010.1 | Symbols: | Pectin lyase-like superfamily protein | chr3:2212973-2216306 REVERSE LENGTH=416	sp|P40973|PLY LILLO Pectate lyase OS=Lilium longiflorum OX=4690 PE=2 SV=1	892	70.4061	163.386	102.314	148.347	134.187	148.576	63.5543	75.4205	4.79448	237.039	168.245	216.945	191.415	0
TRINITY_DN4746_c0_g1_i35	AT5G52650.1 | Symbols: | RNA binding Plectin/S10 domain-containing protein | chr5:21355781-21357003 REVERSE LENGTH=179	sp|Q9LTF2|RS103 ARATH 40S ribosomal protein S10-3 OS=Arabidopsis thaliana OX=3702 GN=RPS10C PE=1 SV=2	1113	92.9729	78.546	83.1545	78.8176	92.8015	83.9319	160.422	45.3417	207.577	113.284	230.653	240.727	215.719	86.489
TRINITY_DN21169_c0_g1_i1	AT3G53230.1 | Symbols: | ATPase, AAA-type, CDC48 protein | chr3:19723416-19726489 FORWARD LENGTH=815""	sp|P54774|CDC48 SOYBN Cell division cycle protein 48 homolog OS=Glycine max OX=3847 GN=CDC48 PE=2 SV=1	731	260.18	253.644	187.148	200.44	229.818	176.562	54.599	58.2259	53.794	83.6479	51.854	55.9181	58.0006	19.1576
TRINITY_DN212_c0_g3_i1	AT4G35100.2 | Symbols: PIP3 | plasma membrane intrinsic protein 3 | chr4:16708672-16709958 FORWARD LENGTH=280	sp|Q9ATM4|PIP27 MAIZE Aquaporin PIP2-7 OS=Zea mays OX=4577 GN=PIP2-7 PE=2 SV=1	526	70.1761	161.04	152.194	207.525	193.558	110.316	144.182	148.991	18.9274	181.726	120.661	90.7481	121.347	287.625
TRINITY_DN12891_c0_g2_i2	NA	NA	959	228.384	134.389	129.126	133.429	108.791	98.8576	268.671	7.00849	449.465	35.5854	8.85425	79.2283	38.4242	39.2752
TRINITY_DN6907_c0_g1_i1	AT1G01300.1 | Symbols: | Eukaryotic aspartyl protease family protein | chr1:117065-118522 FORWARD LENGTH=485	sp|Q9LNJ3|APF2 ARATH Aspartyl protease family protein 2 OS=Arabidopsis thaliana OX=3702 GN=APF2 PE=2 SV=1	1998	90.875	126	90.2166	92.2868	122.235	108.497	198.872	10.7991	76.2992	286.172	155.664	186.981	174.714	27.5312
TRINITY_DN3276_c0_g1_i2	AT4G04630.1 | Symbols: | Protein of unknown function, DUF584 | chr4:2332163-2332669 REVERSE LENGTH=168""	sp|D1KF50|SRS2L ARATH ATP-dependent DNA helicase SRS2-like protein At4g25120 OS=Arabidopsis thaliana OX=3702 GN=SRS2 PE=1 SV=1	1311	144.633	95.6407	132.218	109.019	101.676	111.91	91.4992	513.19	167.368	72.6896	43.494	77.3937	58.2639	127.387
TRINITY_DN3773_c0_g1_i8	AT5G66760.1 | Symbols: SDH1-1 | succinate dehydrogenase 1-1 | chr5:26653776-26657224 FORWARD LENGTH=634	sp|O82663|SDHA1 ARATH Succinate dehydrogenase [ubiquinone] flavoprotein subunit 1, mitochondrial OS=Arabidopsis thaliana OX=3702 GN=SDH1-1 PE=1 SV=1""	2606	116.286	116.813	113.157	115.439	111.092	102.218	153.068	101.35	126.914	187.374	148.839	161.1	162.657	129.991
TRINITY_DN58951_c0_g1_i1	AT2G40060.1 | Symbols: | Clathrin light chain protein | chr2:16726564-16728001 FORWARD LENGTH=258	sp|O04209|CLC2 ARATH Clathrin light chain 2 OS=Arabidopsis thaliana OX=3702 GN=CLC2 PE=1 SV=1	1082	144.795	135.256	113.008	125.818	144.903	126.603	129.556	126.716	112.995	142.446	124.815	147.049	139.184	74.1022
TRINITY_DN3556_c0_g1_i6	AT4G21760.1 | Symbols: BGLU47 | beta-glucosidase 47 | chr4:11561229-11563871 FORWARD LENGTH=535	sp|Q7XPY7|BGL14 ORYSJ Probable inactive beta-glucosidase 14 OS=Oryza sativa subsp. japonica OX=39947 GN=BGLU14 PE=2 SV=2	549	205.813	200.364	265.7	228.843	255.45	221.676	72.6009	125.207	55.0291	54.0735	11.3122	9.28463	7.67907	0
TRINITY_DN34831_c0_g1_i3	AT2G33040.1 | Symbols: ATP3 | gamma subunit of Mt ATP synthase | chr2:14018978-14021047 REVERSE LENGTH=325	sp|P26360|ATPG3 IPOBA ATP synthase subunit gamma, mitochondrial OS=Ipomoea batatas OX=4120 GN=ATPC PE=1 SV=2""	1583	125.666	131.08	95.835	102.418	85.8216	114.22	139.021	42.8537	60.6933	226.704	166.233	239.362	181.926	16.0037
TRINITY_DN2553_c0_g1_i1	AT5G19390.3 | Symbols: | Rho GTPase activation protein (RhoGAP) with PH domain | chr5:6531906-6538069 FORWARD LENGTH=822	sp|Q41066|IBB2 PEA Seed trypsin/chymotrypsin inhibitor TI5-72 OS=Pisum sativum OX=3888 GN=TI572 PE=2 SV=1	693	11.5546	23.7805	23.1603	56.5879	39.0918	30.7193	300.49	2.13448	134.447	158.149	395.942	240.672	294.431	3.82267
TRINITY_DN91_c0_g1_i20	AT5G51940.1 | Symbols: NRPB6A, NRPD6A, NRPE6A | RNA polymerase Rpb6 | chr5:21104679-21105796 FORWARD LENGTH=144""	sp|Q9FJ98|RPD6A ARATH DNA-directed RNA polymerases II, IV and V subunit 6A OS=Arabidopsis thaliana OX=3702 GN=NRPB6A PE=1 SV=1""	1472	149.132	125.32	118.956	132.811	124.54	120.798	135.032	116.842	127.237	101.601	160.058	150.223	147.555	150.118
TRINITY_DN7359_c0_g1_i3	AT5G28010.1 | Symbols: | Polyketide cyclase/dehydrase and lipid transport superfamily protein | chr5:10024813-10025382 FORWARD LENGTH=166	sp|Q941R6|MLP31 ARATH MLP-like protein 31 OS=Arabidopsis thaliana OX=3702 GN=MLP31 PE=2 SV=2	601	180.579	165.885	127.812	160.053	200.708	142.259	128.038	4.99923	149.744	162.223	67.4575	117.005	103.214	18.6026
TRINITY_DN5070_c2_g1_i2	AT5G10980.1 | Symbols: | Histone superfamily protein | chr5:3472591-3473349 REVERSE LENGTH=136	sp|Q71V89|H33 GOSHI Histone H3.3 OS=Gossypium hirsutum OX=3635 GN=HIS3 PE=2 SV=3	1100	155.155	140.744	129.227	116.115	125.406	108.087	111.684	215.032	150.518	91.5491	135.757	119.053	111.112	110.727
TRINITY_DN2873_c0_g1_i1	AT3G04070.1 | Symbols: anac047, NAC047 | NAC domain containing protein 47 | chr3:1061573-1062976 REVERSE LENGTH=359""	sp|Q84TD6|NAC47 ARATH NAC transcription factor 47 OS=Arabidopsis thaliana OX=3702 GN=NAC047 PE=2 SV=1	931	237.917	121.022	225.873	117.594	71.9208	111.313	29.1997	690.201	84.0705	4.13866	1.63868	12.2199	2.25004	0.530067
TRINITY_DN10021_c0_g1_i9	AT4G39330.1 | Symbols: ATCAD9, CAD9 | cinnamyl alcohol dehydrogenase 9 | chr4:18291268-18292772 FORWARD LENGTH=360""	sp|O82515|MTDH MEDSA Probable mannitol dehydrogenase OS=Medicago sativa OX=3879 GN=CAD1 PE=1 SV=1	1638	16.9971	26.5833	22.8959	32.1606	27.9562	24.5982	212.431	12.0233	57.8081	354.499	275.02	314.024	332.011	40.5262
TRINITY_DN5700_c0_g1_i12	AT2G39010.1 | Symbols: PIP2E, PIP2;6 | plasma membrane intrinsic protein 2E | chr2:16291564-16293746 FORWARD LENGTH=289""	sp|Q84RL7|PIP21 MAIZE Aquaporin PIP2-1 OS=Zea mays OX=4577 GN=PIP2-1 PE=1 SV=2	492	187.406	116.594	145.993	235.203	211.671	207.66	105.376	31.5557	122.86	108.1	70.8048	72.4947	93.0403	9.92331
TRINITY_DN32352_c0_g1_i1	AT4G28390.1 | Symbols: AAC3, ATAAC3 | ADP/ATP carrier 3 | chr4:14041486-14042781 REVERSE LENGTH=379""	sp|O22342|ADT1 GOSHI ADP,ATP carrier protein 1, mitochondrial OS=Gossypium hirsutum OX=3635 GN=ANT1 PE=2 SV=1""	260	97.4061	55.2286	59.1016	84.8294	68.9778	85.1539	189.906	49.3423	137.07	180.57	208.289	245.212	247.253	112.758
TRINITY_DN3854_c0_g2_i9	AT1G11650.2 | Symbols: ATRBP45B, RBP45B | RNA-binding (RRM/RBD/RNP motifs) family protein | chr1:3914895-3917941 FORWARD LENGTH=405""	sp|Q9SAB3|RB45B ARATH Polyadenylate-binding protein RBP45B OS=Arabidopsis thaliana OX=3702 GN=RBP45B PE=1 SV=1	2070	207.352	171.402	129.657	146.566	164.055	140.192	116.824	129.744	114.088	68.4236	107.372	112.542	99.8891	132.003
TRINITY_DN9638_c0_g1_i2	AT5G11420.1 | Symbols: | Protein of unknown function, DUF642 | chr5:3644655-3646991 FORWARD LENGTH=366""	sp|Q94F20|DGR2 ARATH Protein DUF642 L-GALACTONO-1,4-LACTONE-RESPONSIVE GENE 2 OS=Arabidopsis thaliana OX=3702 GN=DGR2 PE=2 SV=1""	1615	68.0428	243.89	196.801	317.138	274.113	84.8977	162.848	0.244445	0.0474561	262.168	21.469	47.8766	26.86	0.0199379
TRINITY_DN4848_c0_g1_i1	AT1G49000.1 | Symbols: | unknown protein; FUNCTIONS IN: molecular function unknown; INVOLVED IN: biological process unknown; LOCATED IN: chloroplast; EXPRESSED IN: stem; BEST Arabidopsis thaliana protein match is: unknown protein (TAIR:AT3G18560.1); Has 105 Blast hits to 105 proteins in 13 species: Archae - 0; Bacteria - 0; Metazoa - 0; Fungi - 0; Plants - 105; Viruses - 0; Other Eukaryotes - 0 (…	NA	1083	265.174	223.378	304.375	280.598	240.11	218.628	22.2376	97.4066	35.2629	10.3646	2.6453	3.16215	2.44162	6.19346
TRINITY_DN494_c1_g1_i6	AT5G64130.1 | Symbols: | cAMP-regulated phosphoprotein 19-related protein | chr5:25664547-25665339 REVERSE LENGTH=115	sp|Q949P2|COPDA ARATH Probable cytosolic oligopeptidase A OS=Arabidopsis thaliana OX=3702 GN=CYOP PE=1 SV=1	1019	145.318	145.625	123.832	132.204	143.866	126.677	126.932	87.4202	51.5138	192.844	120.419	157.831	150.194	55.5733
TRINITY_DN63_c0_g1_i12	AT1G53750.1 | Symbols: RPT1A | regulatory particle triple-A 1A | chr1:20065921-20068324 REVERSE LENGTH=426	sp|Q41365|PRS7 SPIOL 26S proteasome regulatory subunit 7 OS=Spinacia oleracea OX=3562 GN=RPT1 PE=2 SV=1	1764	162.968	163.837	143.926	152.729	150.914	137.887	107.91	99.6186	116.203	114.773	113.533	120.469	117.159	74.0196
TRINITY_DN4656_c0_g1_i13	AT2G09990.1 | Symbols: | Ribosomal protein S5 domain 2-like superfamily protein | chr2:3781442-3781882 FORWARD LENGTH=146	sp|P46293|RS16 GOSHI 40S ribosomal protein S16 OS=Gossypium hirsutum OX=3635 GN=RPS16 PE=2 SV=1	887	87.6065	61.1583	79.1145	65.1328	72.9103	66.682	187.046	52.3789	170.081	129.62	242.218	240.988	246.125	78.2311
TRINITY_DN3506_c0_g1_i10	AT1G07750.1 | Symbols: | RmlC-like cupins superfamily protein | chr1:2404300-2405863 REVERSE LENGTH=356	sp|Q09151|GLUA3 ORYSJ Glutelin type-A 3 OS=Oryza sativa subsp. japonica OX=39947 GN=GLUA3 PE=2 SV=2	1523	114.366	56.714	136.152	87.6982	66.9089	86.179	66.7282	457.956	580.45	18.6901	6.3701	17.3286	3.03853	0.119661
TRINITY_DN3720_c1_g2_i1	AT5G56710.1 | Symbols: | Ribosomal protein L31e family protein | chr5:22944003-22944767 REVERSE LENGTH=119	sp|Q9M573|RL31 PERFR 60S ribosomal protein L31 OS=Perilla frutescens OX=48386 GN=RPL31 PE=2 SV=1	589	110.843	82.2055	99.9994	83.0553	98.3067	90.2545	148.847	60.1676	168.175	113.868	218.128	226.906	196.873	107.881
TRINITY_DN1492_c0_g4_i1	AT2G29550.1 | Symbols: TUB7 | tubulin beta-7 chain | chr2:12644258-12645932 REVERSE LENGTH=449	sp|P28551|TBB3 SOYBN Tubulin beta chain (Fragment) OS=Glycine max OX=3847 GN=TUBB PE=2 SV=2	1203	109.474	218.688	146.606	212.273	208.863	216.666	71.8883	34.9224	37.2091	231.601	69.3401	74.2334	65.4065	23.0957
TRINITY_DN1213_c0_g1_i1	AT4G19420.2 | Symbols: | Pectinacetylesterase family protein | chr4:10587504-10589612 REVERSE LENGTH=365	sp|Q6DBP4|PAE8 ARATH Pectin acetylesterase 8 OS=Arabidopsis thaliana OX=3702 GN=PAE8 PE=2 SV=1	419	195.425	143.323	148.586	155.974	161.981	142.949	82.8747	347.407	55.0231	55.624	44.8778	79.788	82.6731	5.09168
TRINITY_DN3688_c0_g1_i13	AT3G52580.1 | Symbols: | Ribosomal protein S11 family protein | chr3:19503324-19504701 FORWARD LENGTH=150	sp|O22584|RS14 LUPLU 40S ribosomal protein S14 OS=Lupinus luteus OX=3873 GN=RPS14 PE=2 SV=1	984	62.2222	53.9742	61.9282	56.5854	81.1667	61.8104	208.377	40.8483	119.601	156.993	268.786	264.023	259.9	127.302
TRINITY_DN45107_c0_g1_i2	AT1G26550.1 | Symbols: | FKBP-like peptidyl-prolyl cis-trans isomerase family protein | chr1:9171800-9172716 FORWARD LENGTH=142	sp|Q9LEK8|PIN1 DIGLA Peptidyl-prolyl cis-trans isomerase Pin1 OS=Digitalis lanata OX=49450 GN=PARV12.8 PE=1 SV=1	861	141.156	127.527	121.899	144.265	137.815	111.885	132.848	107.87	109.802	140.383	132.249	147.405	141.103	118.688
TRINITY_DN1825_c0_g1_i10	AT3G44110.1 | Symbols: ATJ3, ATJ | DNAJ homologue 3 | chr3:15869115-15871059 REVERSE LENGTH=420""	sp|Q04960|DNJH CUCSA DnaJ protein homolog OS=Cucumis sativus OX=3659 GN=DNAJ1 PE=2 SV=1	2106	131.961	124.292	110.514	118.908	150.136	126.38	169.527	113.956	94.8098	102.519	159.152	160.312	133.488	157.298
TRINITY_DN3783_c0_g1_i1	AT4G34710.2 | Symbols: ADC2, SPE2, ATADC2 | arginine decarboxylase 2 | chr4:16560315-16562450 REVERSE LENGTH=711""	sp|Q39827|SPE1 SOYBN Arginine decarboxylase OS=Glycine max OX=3847 PE=2 SV=1	3013	109.484	115.22	110.233	104.905	113.335	111.601	108.757	216.147	82.7531	119.923	164.17	171.825	167.601	28.0539
TRINITY_DN3911_c0_g1_i6	AT2G37040.1 | Symbols: PAL1, ATPAL1 | PHE ammonia lyase 1 | chr2:15557602-15560237 REVERSE LENGTH=725""	sp|P19142|PAL2 PHAVU Phenylalanine ammonia-lyase class 2 OS=Phaseolus vulgaris OX=3885 PE=3 SV=1	2611	31.6461	36.6713	44.3875	54.9063	45.9775	61.5981	255.623	180.888	171.738	97.9508	244.457	211.606	258.268	345.943
TRINITY_DN9767_c0_g1_i12	AT5G23740.1 | Symbols: RPS11-BETA | ribosomal protein S11-beta | chr5:8008251-8009330 REVERSE LENGTH=159	sp|P17093|RS11 SOYBN 40S ribosomal protein S11 OS=Glycine max OX=3847 GN=RPS11 PE=2 SV=2	916	89.9244	72.115	84.558	87.2595	82.6401	83.7183	160.766	58.442	180.111	116.6	230.013	230.513	215.053	121.302
TRINITY_DN1443_c0_g1_i3	AT2G24520.1 | Symbols: AHA5, HA5 | H(+)-ATPase 5 | chr2:10415522-10419730 FORWARD LENGTH=931""	sp|Q7XPY2|PMA1 ORYSJ Plasma membrane ATPase OS=Oryza sativa subsp. japonica OX=39947 GN=Os04g0656100 PE=2 SV=1	4315	206.149	220.597	166.118	176.416	223.473	167.6	79.3863	64.2554	44.9924	55.1131	48.2099	125.696	112.078	22.21
TRINITY_DN8362_c6_g1_i1	AT5G19860.1 | Symbols: | Protein of unknown function, DUF538 | chr5:6714533-6715837 REVERSE LENGTH=181""	sp|Q9M015|Y5161 ARATH Uncharacterized protein At5g01610 OS=Arabidopsis thaliana OX=3702 GN=At5g01610 PE=1 SV=1	1091	58.988	50.4062	60.3986	65.0927	55.8011	54.9714	256.486	99.9597	139.833	126.326	267.045	215.498	236.936	182.884
TRINITY_DN32387_c0_g1_i1	AT5G59613.2 | Symbols: | unknown protein; FUNCTIONS IN: molecular function unknown; INVOLVED IN: biological process unknown; LOCATED IN: mitochondrial respiratory chain complex III; BEST Arabidopsis thaliana protein match is: unknown protein (TAIR:AT3G46430.1). | chr5:24015726-24016500 REVERSE LENGTH=55	sp|P0DO45|ATP6B ARATH ATP synthase small subunit 6-B, mitochondrial OS=Arabidopsis thaliana OX=3702 GN=ATP6 PE=2 SV=1""	674	121.425	108.268	111.023	119.627	113.694	93.7558	134.403	92.2771	101.843	179.373	169.54	165.507	175.849	66.5336
TRINITY_DN4570_c0_g1_i11	AT1G31850.2 | Symbols: | S-adenosyl-L-methionine-dependent methyltransferases superfamily protein | chr1:11431165-11433443 FORWARD LENGTH=603	sp|Q9C6S7|PMTK ARATH Probable methyltransferase PMT20 OS=Arabidopsis thaliana OX=3702 GN=At1g31850 PE=2 SV=1	3163	87.0466	99.2035	91.4135	62.6232	98.0151	77.1784	169.295	12.2364	47.4857	442.533	109.547	194.602	194.991	21.9589
TRINITY_DN3323_c0_g1_i3	AT5G55240.1 | Symbols: ATPXG2 | ARABIDOPSIS THALIANA PEROXYGENASE 2 | chr5:22405963-22407158 FORWARD LENGTH=243	sp|Q9FLN9|PXG2 ARATH Peroxygenase 2 OS=Arabidopsis thaliana OX=3702 GN=PXG2 PE=1 SV=1	1567	210.745	89.8083	250.583	150.202	86.9176	131.691	43.6064	288.699	259.337	28.662	52.1618	49.245	43.7096	9.22937
TRINITY_DN4574_c0_g1_i3	AT5G61790.1 | Symbols: CNX1, ATCNX1 | calnexin 1 | chr5:24827394-24829642 REVERSE LENGTH=530""	sp|Q39817|CALX SOYBN Calnexin homolog OS=Glycine max OX=3847 PE=2 SV=1	2201	80.3322	78.2896	83.7989	97.009	99.7346	111.637	201.55	112.792	108.998	169.263	151.282	192.301	197.192	36.813
TRINITY_DN10500_c0_g1_i2	AT5G35590.1 | Symbols: PAA1 | proteasome alpha subunit A1 | chr5:13765417-13767768 REVERSE LENGTH=246	sp|O48551|PSA6 SOYBN Proteasome subunit alpha type-6 OS=Glycine max OX=3847 GN=PAA1 PE=2 SV=2	1306	142.245	134.631	110.174	117.988	130.965	112.161	140.7	83.2638	103.867	146.73	158.331	159.277	142.699	71.093
TRINITY_DN1833_c1_g1_i3	NA	NA	341	146.233	282.032	161.598	244.774	263.36	281.309	40.2996	19.6371	23.9098	219.352	0	0	0	0
TRINITY_DN13245_c0_g1_i1	AT5G24510.1 | Symbols: | 60S acidic ribosomal protein family | chr5:8369295-8369866 REVERSE LENGTH=111	sp|P52855|RLA1 MAIZE 60S acidic ribosomal protein P1 OS=Zea mays OX=4577 GN=RPP1A PE=1 SV=1	1127	101.989	79.5958	89.2237	82.6554	93.5503	84.1301	151.564	53.122	184.531	122.164	220.607	218.119	200.372	73.8413
TRINITY_DN617_c0_g1_i5	AT3G52590.1 | Symbols: UBQ1, EMB2167, ERD16, HAP4 | ubiquitin extension protein 1 | chr3:19505668-19506681 FORWARD LENGTH=128""	sp|P49636|RL40 NICSY Ubiquitin-60S ribosomal protein L40 OS=Nicotiana sylvestris OX=4096 GN=UBICEP52-7 PE=2 SV=2	997	93.4398	75.5005	79.5331	78.9398	84.5123	83.7729	162.378	45.9755	189.536	138.618	214.398	217.688	215.546	58.7209
TRINITY_DN3989_c0_g1_i1	AT5G17680.1 | Symbols: | disease resistance protein (TIR-NBS-LRR class), putative | chr5:5822999-5827153 FORWARD LENGTH=1294""	NA	402	23.8389	68.9371	224.648	34.7163	29.0303	843.431	9.23938	0	425.602	0	0	19.1571	0	0
TRINITY_DN1910_c0_g1_i9	AT4G19140.1 | Symbols: | unknown protein; Has 30201 Blast hits to 17322 proteins in 780 species: Archae - 12; Bacteria - 1396; Metazoa - 17338; Fungi - 3422; Plants - 5037; Viruses - 0; Other Eukaryotes - 2996 (source: NCBI BLink). | chr4:10469830-10471275 FORWARD LENGTH=303	NA	499	115.272	146.089	86.8616	55.6402	230.865	178.434	216.028	7.6491	35.8126	170.723	98.2764	187.075	149.05	250.182
TRINITY_DN5205_c0_g1_i2	AT2G03440.1 | Symbols: NRP1, ATNRP1 | nodulin-related protein 1 | chr2:1039409-1039972 REVERSE LENGTH=187""	sp|Q9ZQ80|NDRP1 ARATH Nodulin-related protein 1 OS=Arabidopsis thaliana OX=3702 GN=NRP1 PE=1 SV=1	1001	139.939	204.882	122.91	159.979	138.985	102.411	152.37	46.4978	74.5028	74.8761	204.289	100.696	155.413	1403.8
TRINITY_DN5445_c0_g1_i14	AT1G72020.1 | Symbols: | unknown protein; Has 52 Blast hits to 52 proteins in 18 species: Archae - 0; Bacteria - 0; Metazoa - 0; Fungi - 0; Plants - 52; Viruses - 0; Other Eukaryotes - 0 (source: NCBI BLink). | chr1:27109521-27110327 REVERSE LENGTH=97	NA	1044	120.086	109.823	101.465	103.672	118.944	98.5252	126.94	78.5158	113.985	183.208	170.67	176.614	174.827	43.4193
TRINITY_DN6718_c0_g1_i3	AT3G02080.1 | Symbols: | Ribosomal protein S19e family protein | chr3:364138-365161 REVERSE LENGTH=143	sp|Q9SGA6|RS191 ARATH 40S ribosomal protein S19-1 OS=Arabidopsis thaliana OX=3702 GN=RPS19A PE=2 SV=1	931	85.7821	68.7482	79.6081	77.2141	91.1945	78.4352	168.691	37.5522	171.899	119.396	231.301	239.555	227.568	86.0657
TRINITY_DN2729_c1_g1_i7	AT3G07820.1 | Symbols: | Pectin lyase-like superfamily protein | chr3:2496597-2498028 REVERSE LENGTH=391	sp|Q40312|PGLR MEDSA Polygalacturonase OS=Medicago sativa OX=3879 PE=2 SV=1	1574	92.4583	284.014	113.902	167.265	196.924	185.877	47.3399	18.1168	9.15592	561.438	0	0	0	0
TRINITY_DN2693_c1_g2_i1	AT1G52870.1 | Symbols: | Peroxisomal membrane 22 kDa (Mpv17/PMP22) family protein | chr1:19685856-19687310 FORWARD LENGTH=306	NA	620	178.941	219.318	195.843	260.342	210.746	193.209	90.7734	104.669	56.6134	37.8361	47.6806	37.3772	43.0945	612.274
TRINITY_DN4658_c0_g5_i1	AT5G56030.1 | Symbols: HSP81-2, ERD8, HSP90.2, AtHsp90.2 | heat shock protein 81-2 | chr5:22686923-22689433 FORWARD LENGTH=699""	sp|P55737|HS902 ARATH Heat shock protein 90-2 OS=Arabidopsis thaliana OX=3702 GN=HSP90-2 PE=1 SV=1	950	104.023	96.3185	96.6587	109.715	126.345	117.117	164.442	66.1751	120.477	99.7343	193.65	183.235	196.814	89.3845
TRINITY_DN5222_c0_g1_i1	AT4G21960.1 | Symbols: PRXR1 | Peroxidase superfamily protein | chr4:11646613-11648312 REVERSE LENGTH=330	sp|Q9SB81|PER42 ARATH Peroxidase 42 OS=Arabidopsis thaliana OX=3702 GN=PER42 PE=1 SV=2	1735	62.4966	40.1838	28.6363	42.34	47.1543	39.3663	273.646	81.0609	112.192	98.0181	334.174	253.88	258.703	274.694
TRINITY_DN4624_c0_g1_i7	AT1G72450.1 | Symbols: JAZ6, TIFY11B | jasmonate-zim-domain protein 6 | chr1:27274336-27276136 REVERSE LENGTH=269""	sp|C6TCZ5|JAZ1 SOYBN Jasmonate ZIM domain-containing protein 1 OS=Glycine max OX=3847 GN=JAZ1 PE=1 SV=1	1530	93.0434	65.5187	112.005	53.3148	74.6063	67.0967	126.278	189.03	163.805	195.014	42.4632	251.756	237.7	19.7511
TRINITY_DN11514_c0_g1_i3	AT4G37450.1 | Symbols: AGP18, ATAGP18 | arabinogalactan protein 18 | chr4:17605926-17606734 REVERSE LENGTH=209""	sp|Q9FPR2|AGP18 ARATH Lysine-rich arabinogalactan protein 18 OS=Arabidopsis thaliana OX=3702 GN=AGP18 PE=2 SV=1	1548	65.6809	164.796	99.9441	146.508	165.446	110.859	181.426	1.7482	41.1726	249.713	163.421	123.67	155.992	13.5565
TRINITY_DN8393_c0_g1_i3	AT1G55920.1 | Symbols: ATSERAT2;1, SAT5, SAT1, SERAT2;1 | serine acetyltransferase 2;1 | chr1:20912378-20913322 FORWARD LENGTH=314""	sp|Q42588|SAT1 ARATH Serine acetyltransferase 1, chloroplastic OS=Arabidopsis thaliana OX=3702 GN=SAT1 PE=1 SV=2""	2012	131.941	47.1561	138.826	65.9553	43.5688	71.0469	68.9148	806.516	169.977	40.1445	20.2723	36.5897	29.3857	21.6467
TRINITY_DN2176_c0_g1_i10	AT1G64230.2 | Symbols: UBC28 | ubiquitin-conjugating enzyme 28 | chr1:23833792-23835220 FORWARD LENGTH=148	sp|P35135|UBC4 SOLLC Ubiquitin-conjugating enzyme E2-17 kDa OS=Solanum lycopersicum OX=4081 PE=2 SV=1	871	167.772	149.225	145.647	159.969	148.452	140.588	105.786	98.8404	129.435	103.658	91.8286	116.783	111.21	50.6048
TRINITY_DN7040_c0_g3_i1	AT4G14960.2 | Symbols: TUA6 | Tubulin/FtsZ family protein | chr4:8548769-8550319 REVERSE LENGTH=450	sp|Q6VAG0|TBA2 GOSHI Tubulin alpha-2 chain OS=Gossypium hirsutum OX=3635 PE=2 SV=1	1374	110.962	193.93	134.582	227.359	208.745	192.934	160.918	21.0974	81.0569	73.4	123.972	60.6492	78.026	252.941
TRINITY_DN11768_c0_g1_i8	AT1G62040.2 | Symbols: ATG8C | Ubiquitin-like superfamily protein | chr1:22932782-22934253 FORWARD LENGTH=133	sp|M1C146|ATG8C SOLTU Autophagy-related protein 8C-like OS=Solanum tuberosum OX=4113 GN=ATG8CL PE=1 SV=1	887	163.794	151.131	158.772	160.221	154.233	135.825	97.3871	162.352	110.037	109.037	93.4407	76.2069	94.0812	76.6026
TRINITY_DN11169_c0_g1_i3	AT2G04570.1 | Symbols: | GDSL-like Lipase/Acylhydrolase superfamily protein | chr2:1594747-1596129 FORWARD LENGTH=350	sp|Q9SJB4|GDL34 ARATH GDSL esterase/lipase At2g04570 OS=Arabidopsis thaliana OX=3702 GN=At2g04570 PE=2 SV=1	1627	60.5935	72.3102	27.4737	56.8754	64.5919	40.9892	273.243	16.5533	100.777	125.905	351.715	216.342	255.869	131.286
TRINITY_DN42267_c0_g1_i3	AT4G11600.1 | Symbols: ATGPX6, PHGPX, LSC803, GPX6 | glutathione peroxidase 6 | chr4:7010021-7011330 REVERSE LENGTH=232""	sp|Q06652|GPX4 CITSI Probable phospholipid hydroperoxide glutathione peroxidase OS=Citrus sinensis OX=2711 GN=CSA PE=1 SV=1	1507	127.259	113.271	144.212	164.074	113.433	155.453	137.331	147.125	154.802	73.3958	119.972	112.154	100.279	171.262
TRINITY_DN25079_c0_g1_i16	AT3G55430.1 | Symbols: | O-Glycosyl hydrolases family 17 protein | chr3:20549806-20552004 REVERSE LENGTH=449	sp|P52409|E13B WHEAT Glucan endo-1,3-beta-glucosidase OS=Triticum aestivum OX=4565 GN=GLC1 PE=2 SV=1""	1348	212.285	190.054	148.858	149.965	138.272	151.166	87.4476	182.916	115.413	98.9974	73.3783	54.1736	58.1844	3.98246
TRINITY_DN7561_c0_g1_i11	AT1G07350.2 | Symbols: | RNA-binding (RRM/RBD/RNP motifs) family protein | chr1:2258816-2259586 REVERSE LENGTH=129	sp|Q84TH4-2|SR45A ARATH Isoform 2b of Serine/arginine-rich splicing factor SR45a OS=Arabidopsis thaliana OX=3702 GN=SR45A	2287	127.665	116.096	125.083	140.425	158.788	146.511	151.926	211.641	87.0449	92.9791	108.58	100.596	92.7037	241.48
TRINITY_DN13856_c0_g3_i1	AT1G21750.2 | Symbols: ATPDIL1-1, PDIL1-1 | PDI-like 1-1 | chr1:7645767-7648695 FORWARD LENGTH=487""	sp|P29828|PDI MEDSA Protein disulfide-isomerase OS=Medicago sativa OX=3879 GN=PDI PE=2 SV=1	1070	112.587	102.096	89.9428	87.1406	88.7502	86.1759	210.159	77.1382	135.177	171.506	179.986	154.739	163.72	87.9123
TRINITY_DN1074_c0_g1_i1	AT3G05610.1 | Symbols: | Plant invertase/pectin methylesterase inhibitor superfamily | chr3:1625876-1627976 REVERSE LENGTH=669	sp|Q42920|PME MEDSA Pectinesterase/pectinesterase inhibitor OS=Medicago sativa OX=3879 PE=2 SV=1	1950	84.7282	197.16	135.725	205.801	213.416	252.877	43.163	33.2799	23.2212	271.088	37.2947	88.6578	72.1182	0
TRINITY_DN1770_c0_g1_i1	AT4G00100.1 | Symbols: ATRPS13A, RPS13, PFL2, RPS13A | ribosomal protein S13A | chr4:37172-38123 FORWARD LENGTH=151""	sp|P62302|RS13 SOYBN 40S ribosomal protein S13 OS=Glycine max OX=3847 GN=RPS13 PE=2 SV=1	1018	90.4793	71.3956	79.0127	81.0314	95.813	81.985	175.544	70.2689	158.912	116.666	220.162	203.516	213.545	117.404
TRINITY_DN19429_c0_g1_i14	AT3G57870.1 | Symbols: AHUS5, EMB1637, SCE1, SCE1A, ATSCE1 | sumo conjugation enzyme 1 | chr3:21428831-21430110 REVERSE LENGTH=160""	sp|Q42551|SCE1 ARATH SUMO-conjugating enzyme SCE1 OS=Arabidopsis thaliana OX=3702 GN=SCE1 PE=1 SV=1	1362	122.781	115.717	131.604	132.799	132.376	118.938	122.043	160.156	122.504	119.855	122.185	121.328	134.275	65.7178
TRINITY_DN7762_c0_g2_i2	AT5G06860.1 | Symbols: PGIP1, ATPGIP1 | polygalacturonase inhibiting protein 1 | chr5:2132373-2133434 FORWARD LENGTH=330""	sp|Q9M5J9|PGIP1 ARATH Polygalacturonase inhibitor 1 OS=Arabidopsis thaliana OX=3702 GN=PGIP1 PE=1 SV=1	1649	41.8399	59.188	121.825	60.9126	50.9892	39.4719	199.461	255.76	48.7822	76.897	288.303	191.85	220.149	0
TRINITY_DN8175_c0_g1_i4	AT5G47570.1 | Symbols: | unknown protein; Has 30201 Blast hits to 17322 proteins in 780 species: Archae - 12; Bacteria - 1396; Metazoa - 17338; Fungi - 3422; Plants - 5037; Viruses - 0; Other Eukaryotes - 2996 (source: NCBI BLink). | chr5:19292869-19294666 REVERSE LENGTH=125	sp|Q9FGK0|NDUB8 ARATH NADH dehydrogenase [ubiquinone] 1 beta subcomplex subunit 8, mitochondrial OS=Arabidopsis thaliana OX=3702 GN=At5g47570 PE=1 SV=1""	1038	147.998	120.84	116.351	137.886	138.087	104.461	122.993	88.2066	111.948	142.835	133.854	154.336	133.402	63.0042
TRINITY_DN5083_c0_g1_i10	AT3G12500.1 | Symbols: ATHCHIB, PR3, PR-3, CHI-B, B-CHI, HCHIB | basic chitinase | chr3:3962501-3963984 REVERSE LENGTH=335""	sp|P36907|CHIX PEA Endochitinase OS=Pisum sativum OX=3888 PE=2 SV=1	2110	217.881	178.387	181.582	168.567	155.72	154.112	73.514	253.52	104.459	42.0067	45.9345	37.5571	38.0395	2.90661
TRINITY_DN1202_c0_g1_i2	AT5G25610.1 | Symbols: RD22, ATRD22 | BURP domain-containing protein | chr5:8914498-8916684 REVERSE LENGTH=392""	sp|Q43675|USP VICFA Unknown seed protein USP OS=Vicia faba OX=3906 GN=USP PE=2 SV=1	962	15.1474	12.0842	21.7561	26.2133	14.266	6.72209	347.858	88.9742	4.41214	154.733	393.312	225.059	338.501	13.3418
TRINITY_DN23799_c0_g1_i6	AT3G09200.2 | Symbols: | Ribosomal protein L10 family protein | chr3:2823364-2825020 REVERSE LENGTH=287	sp|P50346|RLA0 SOYBN 60S acidic ribosomal protein P0 OS=Glycine max OX=3847 PE=2 SV=1	928	86.1201	78.5427	71.5634	67.9336	78.3571	70.3385	151.214	71.4646	167.342	141.799	251.393	209.997	202.836	70.7655
TRINITY_DN14621_c0_g1_i2	AT3G53990.1 | Symbols: | Adenine nucleotide alpha hydrolases-like superfamily protein | chr3:19989658-19991019 REVERSE LENGTH=160	sp|Q8VYN9|PHO32 ARATH Universal stress protein PHOS32 OS=Arabidopsis thaliana OX=3702 GN=PHOS32 PE=1 SV=1	1125	143.044	116.077	111.771	113.212	110.507	104.41	127.22	93.8601	227.024	152.083	129.854	109.155	109.705	64.3773
TRINITY_DN522_c0_g2_i8	AT5G53560.1 | Symbols: ATB5-A, B5 #2, ATCB5-E, CB5-E | cytochrome B5 isoform E | chr5:21759628-21760353 FORWARD LENGTH=134""	sp|Q42342|CYB5E ARATH Cytochrome b5 isoform E OS=Arabidopsis thaliana OX=3702 GN=CYTB5-E PE=1 SV=2	1105	109.864	77.8373	92.5106	91.3001	98.1953	87.1768	139.935	99.5458	121.919	177.028	171.386	199.316	179.286	97.55
TRINITY_DN157_c1_g1_i3	AT5G64250.2 | Symbols: | Aldolase-type TIM barrel family protein | chr5:25697623-25698945 REVERSE LENGTH=333	sp|Q24JJ8|HAOX2 ARATH Peroxisomal (S)-2-hydroxyacid oxidase GLO3 OS=Arabidopsis thaliana OX=3702 GN=GLO3 PE=1 SV=1	1762	180.188	59.0231	181.585	74.2692	47.3037	123.497	34.5647	418.711	455.685	24.5706	11.2039	20.0435	14.2703	3.74654
TRINITY_DN8899_c0_g1_i7	AT2G23910.1 | Symbols: | NAD(P)-binding Rossmann-fold superfamily protein | chr2:10177902-10179789 FORWARD LENGTH=304	sp|Q0JKZ0|SNL6 ORYSJ Cinnamoyl-CoA reductase-like SNL6 OS=Oryza sativa subsp. japonica OX=39947 GN=SNL6 PE=3 SV=1	1597	196.621	116.56	160.671	110.864	137.577	126.835	90.9706	132.565	255.587	114.617	62.4769	70.5246	67.5236	47.6047
TRINITY_DN16299_c0_g1_i1	AT4G29410.2 | Symbols: | Ribosomal L28e protein family | chr4:14468439-14469964 REVERSE LENGTH=143	sp|Q9M0E2|RL282 ARATH 60S ribosomal protein L28-2 OS=Arabidopsis thaliana OX=3702 GN=RPL28C PE=2 SV=1	1017	83.1959	63.2516	85.4379	71.8202	73.6157	69.6134	156.289	44.3895	189.752	117.822	222.505	241.968	220.462	99.1872
TRINITY_DN11469_c0_g2_i1	AT3G51370.1 | Symbols: | Protein phosphatase 2C family protein | chr3:19070054-19071975 FORWARD LENGTH=379	sp|Q5Z8P0|P2C60 ORYSJ Probable protein phosphatase 2C 60 OS=Oryza sativa subsp. japonica OX=39947 GN=Os06g0717800 PE=2 SV=1	1330	245.119	219.409	226.206	326.688	240.558	222.17	28.5619	49.54	13.1084	19.7064	13.3787	12.7854	16.138	4.04459
TRINITY_DN4558_c2_g2_i3	AT5G59970.1 | Symbols: | Histone superfamily protein | chr5:24146352-24146663 REVERSE LENGTH=103	sp|Q76H85|H4 SILLA Histone H4 OS=Silene latifolia OX=37657 GN=SlH4 PE=3 SV=3	1039	99.144	74.4659	78.9181	93.3395	103.842	73.109	177.203	98.6563	148.4	114.092	221.845	179.304	170.848	126.227
TRINITY_DN1606_c1_g1_i5	AT2G31200.1 | Symbols: ADF6, ATADF6 | actin depolymerizing factor 6 | chr2:13294171-13294948 FORWARD LENGTH=146""	sp|Q8SAG3|ADF VITVI Actin-depolymerizing factor OS=Vitis vinifera OX=29760 PE=2 SV=1	1355	128.442	103.88	100.602	104.761	99.5121	87.5866	139.385	108.945	93.7728	131.914	169.606	184.05	179.246	78.0376
TRINITY_DN898_c0_g1_i1	AT5G42790.1 | Symbols: PAF1, ATPSM30, ARS5 | proteasome alpha subunit F1 | chr5:17159270-17160975 REVERSE LENGTH=278""	sp|P34066|PSA1A ARATH Proteasome subunit alpha type-1-A OS=Arabidopsis thaliana OX=3702 GN=PAF1 PE=1 SV=3	1355	141.494	141.313	115.935	131.711	143.581	120.627	125.747	68.4749	107.724	130.349	128.539	137.212	136.677	50.5613
TRINITY_DN21320_c1_g1_i11	AT4G27090.1 | Symbols: | Ribosomal protein L14 | chr4:13594104-13595187 REVERSE LENGTH=134	sp|P55844|RL14 PEA Probable 60S ribosomal protein L14 OS=Pisum sativum OX=3888 PE=2 SV=1	1207	70.0942	63.297	68.6726	66.7191	83.5273	70.0568	175.158	48.7172	130.17	117.048	250.858	244.846	239.839	112.137
TRINITY_DN9878_c0_g2_i1	AT4G30190.2 | Symbols: HA2 | H(+)-ATPase 2 | chr4:14770820-14775920 REVERSE LENGTH=981	sp|Q03194|PMA4 NICPL Plasma membrane ATPase 4 OS=Nicotiana plumbaginifolia OX=4092 GN=PMA4 PE=2 SV=1	617	215.79	201.371	134.29	168.516	209.761	181.354	65.7363	53.0815	35.0217	58.2888	54.2791	125.09	125.778	27.5567
TRINITY_DN11237_c0_g1_i6	AT5G50790.1 | Symbols: SWEET10, AtSWEET10 | Nodulin MtN3 family protein | chr5:20656461-20657827 REVERSE LENGTH=289""	sp|Q9LUE3|SWT10 ARATH Bidirectional sugar transporter SWEET10 OS=Arabidopsis thaliana OX=3702 GN=SWEET10 PE=1 SV=1	1402	348.434	208.12	180.854	91.2373	179.79	193.953	10.9312	30.8865	342.425	2.81391	5.61778	12.1614	20.8478	2.55903
TRINITY_DN4308_c0_g1_i7	AT4G28390.1 | Symbols: AAC3, ATAAC3 | ADP/ATP carrier 3 | chr4:14041486-14042781 REVERSE LENGTH=379""	sp|O49447|ADT3 ARATH ADP,ATP carrier protein 3, mitochondrial OS=Arabidopsis thaliana OX=3702 GN=AAC3 PE=1 SV=1""	2046	76.1305	67.5693	66.9694	68.7097	66.9373	71.8517	180.112	44.0169	143.343	165.533	213.868	230.955	229.884	104.058
TRINITY_DN4515_c0_g1_i11	AT3G52560.1 | Symbols: UEV1D-4, MMZ4, UEV1D | ubiquitin E2 variant 1D-4 | chr3:19494678-19495954 REVERSE LENGTH=146""	sp|Q9SVD7|UEV1D ARATH Ubiquitin-conjugating enzyme E2 variant 1D OS=Arabidopsis thaliana OX=3702 GN=UEV1D PE=1 SV=1	1091	165.359	146.047	150.492	163.347	168.107	129.109	95.7954	90.1124	82.8012	128.149	88.3639	108.496	108.366	55.299
TRINITY_DN7738_c0_g1_i12	AT4G31985.1 | Symbols: | Ribosomal protein L39 family protein | chr4:15469931-15470366 FORWARD LENGTH=51	sp|Q6KAJ8|RL391 ORYSJ 60S ribosomal protein L39-1 OS=Oryza sativa subsp. japonica OX=39947 GN=RPL39A PE=3 SV=2	671	94.1083	58.8628	87.149	84.0809	88.2095	75.1481	147.185	41.0901	162.142	131.38	196.768	219.811	236.942	90.2574
TRINITY_DN1056_c0_g1_i29	AT4G17900.1 | Symbols: | PLATZ transcription factor family protein | chr4:9946046-9947697 FORWARD LENGTH=227	sp|Q1G3Q4|RITF1 ARATH Protein RGF1 INDUCIBLE TRANSCRIPTION FACTOR 1 OS=Arabidopsis thaliana OX=3702 GN=RITF1 PE=1 SV=1	2316	232.952	231.815	177.302	185.846	234.319	178.649	51.391	160.689	78.92	31.2401	20.5418	21.0037	17.6277	115.205
TRINITY_DN10563_c0_g1_i1	AT1G75630.1 | Symbols: AVA-P4 | vacuolar H+-pumping ATPase 16 kDa proteolipid subunit 4 | chr1:28400662-28402032 FORWARD LENGTH=166	sp|O22552|VATL VIGRR V-type proton ATPase 16 kDa proteolipid subunit OS=Vigna radiata var. radiata OX=3916 PE=2 SV=1	1112	107.294	107.853	89.0357	111.31	119.16	99.7846	158.587	65.836	104.259	158.572	182.805	153.967	163.387	97.4983
TRINITY_DN13956_c1_g1_i1	AT4G27410.2 | Symbols: RD26, ANAC072 | NAC (No Apical Meristem) domain transcriptional regulator superfamily protein | chr4:13707928-13709013 REVERSE LENGTH=297""	sp|A0A3Q7HH64|JA2L SOLLC NAC domain-containing protein JA2L OS=Solanum lycopersicum OX=4081 GN=JA2L PE=2 SV=1	1805	275.241	97.3767	166.326	78.1961	42.7475	79.4857	29.7007	564.391	257.275	4.52572	5.05572	12.7953	7.85991	0.404852
TRINITY_DN4667_c0_g1_i17	AT4G02620.1 | Symbols: | vacuolar ATPase subunit F family protein | chr4:1149419-1151132 REVERSE LENGTH=128	sp|Q9ZQX4|VATF ARATH V-type proton ATPase subunit F OS=Arabidopsis thaliana OX=3702 GN=VHA-F PE=2 SV=1	984	130.021	118.061	113.674	114.846	119.708	106.43	116.177	114.48	101.066	172.974	142.846	133.415	137.129	48.6561
TRINITY_DN24263_c0_g1_i1	AT2G45960.2 | Symbols: PIP1B, TMP-A, ATHH2, PIP1;2 | plasma membrane intrinsic protein 1B | chr2:18910450-18911579 FORWARD LENGTH=274""	sp|P25794|PIP2 PEA Probable aquaporin PIP-type 7a OS=Pisum sativum OX=3888 GN=TRG-31 PE=2 SV=2	522	36.38	44.1067	55.2396	70.9663	79.243	35.2286	223.473	20.1653	37.5525	390.015	252.281	187.012	188.007	3.40532
TRINITY_DN6054_c1_g1_i1	AT3G18490.1 | Symbols: | Eukaryotic aspartyl protease family protein | chr3:6349090-6350592 REVERSE LENGTH=500	sp|Q9LS40|ASPG1 ARATH Protein ASPARTIC PROTEASE IN GUARD CELL 1 OS=Arabidopsis thaliana OX=3702 GN=ASPG1 PE=1 SV=1	2120	63.4108	96.8511	92.6444	95.784	103.19	79.0357	180.095	92.3231	120.642	149.432	213.856	150.95	179.288	45.8411
TRINITY_DN55274_c0_g3_i1	AT3G17152.1 | Symbols: | Plant invertase/pectin methylesterase inhibitor superfamily protein | chr3:5848812-5849544 FORWARD LENGTH=175	sp|F4HWQ8-2|CVIF1 ARATH Isoform 2 of Cell wall / vacuolar inhibitor of fructosidase 1 OS=Arabidopsis thaliana OX=3702 GN=C/VIF1	638	225.149	155.845	197.726	121.714	184.651	166.891	45.9029	351.002	58.4941	72.0181	4.94071	17.7826	14.7297	2.57301
TRINITY_DN1501_c0_g1_i13	AT5G01650.1 | Symbols: | Tautomerase/MIF superfamily protein | chr5:242734-244033 REVERSE LENGTH=115	sp|P27766|DYI3 CHLRE Dynein, 70 kDa intermediate chain, flagellar outer arm OS=Chlamydomonas reinhardtii OX=3055 GN=ODA6 PE=1 SV=1""	857	107.927	112.089	94.5736	103.351	112.048	108.48	145.992	88.0879	101.226	142.232	167.279	164.145	169.393	157.661
TRINITY_DN3188_c0_g1_i8	AT1G08360.1 | Symbols: | Ribosomal protein L1p/L10e family | chr1:2636231-2637694 FORWARD LENGTH=216	sp|B8B9K6|R10A ORYSI 60S ribosomal protein L10a OS=Oryza sativa subsp. indica OX=39946 GN=RPL10A PE=3 SV=1	916	80.2218	54.5628	64.9993	64.4613	69.5417	69.1817	160.808	46.9868	140.262	113.043	253.631	248.92	249.963	102.193
TRINITY_DN8704_c0_g1_i2	AT3G03100.1 | Symbols: | NADH:ubiquinone oxidoreductase, 17.2kDa subunit | chr3:705564-707578 REVERSE LENGTH=159""	sp|Q9M9M9|NDUAC ARATH Probable NADH dehydrogenase [ubiquinone] 1 alpha subcomplex subunit 12 OS=Arabidopsis thaliana OX=3702 GN=At3g03100 PE=1 SV=1	1006	117.791	107.323	115.722	125.334	119.775	95.5548	122.921	90.4793	87.6182	164.504	144.626	169.179	153.968	52.6326
TRINITY_DN268_c0_g2_i1	AT3G17980.1 | Symbols: | Calcium-dependent lipid-binding (CaLB domain) family protein | chr3:6152417-6153115 FORWARD LENGTH=177	sp|Q9LVH4|CAR4 ARATH Protein C2-DOMAIN ABA-RELATED 4 OS=Arabidopsis thaliana OX=3702 GN=CAR4 PE=1 SV=1	1231	118.449	255.636	153.904	232.867	226.565	228.289	42.0435	13.7635	17.7579	319.145	0.943071	3.4268	1.94139	2.97199
TRINITY_DN2256_c0_g5_i1	AT2G30360.1 | Symbols: CIPK11, PKS5, SIP4, SNRK3.22 | SOS3-interacting protein 4 | chr2:12937265-12938572 REVERSE LENGTH=435""	sp|O22932|CIPKB ARATH CBL-interacting serine/threonine-protein kinase 11 OS=Arabidopsis thaliana OX=3702 GN=CIPK11 PE=1 SV=1	1134	136.485	118.905	103.57	113.081	96.9576	104.804	111.349	310.106	127.876	122.091	91.4444	87.1262	89.2103	118.836
TRINITY_DN6196_c1_g1_i1	AT3G22840.1 | Symbols: ELIP1, ELIP | Chlorophyll A-B binding family protein | chr3:8084628-8085445 REVERSE LENGTH=195""	sp|P93735|ELIP1 ARATH Early light-induced protein 1, chloroplastic OS=Arabidopsis thaliana OX=3702 GN=ELIP1 PE=1 SV=1""	1223	32.8561	33.0729	82.7867	228.322	101.708	223.174	258.656	171.852	174.392	75.6374	103.16	67.4242	57.8399	260.536
TRINITY_DN10624_c0_g1_i3	AT5G59140.1 | Symbols: | BTB/POZ domain-containing protein | chr5:23874696-23875631 REVERSE LENGTH=96	sp|Q9LSX8|ASK10 ARATH SKP1-like protein 10 OS=Arabidopsis thaliana OX=3702 GN=ASK10 PE=1 SV=1	820	159.475	134.287	146.896	150.971	151.373	133.659	108.815	103.332	91.5172	121.813	109.047	103.848	95.7318	57.6866
TRINITY_DN10230_c0_g1_i3	AT3G20820.1 | Symbols: | Leucine-rich repeat (LRR) family protein | chr3:7280930-7282027 FORWARD LENGTH=365	sp|Q00874|DR100 ARATH DNA damage-repair/toleration protein DRT100 OS=Arabidopsis thaliana OX=3702 GN=DRT100 PE=2 SV=2	1462	18.0569	16.7062	26.4974	23.4877	30.5515	20.7196	237.714	20.6718	21.2387	477.422	209.868	240.99	266.621	2.6912
TRINITY_DN22687_c1_g1_i1	AT1G74670.1 | Symbols: | Gibberellin-regulated family protein | chr1:28053378-28053893 FORWARD LENGTH=101	sp|Q6NMQ7|GASA6 ARATH Gibberellin-regulated protein 6 OS=Arabidopsis thaliana OX=3702 GN=GASA6 PE=3 SV=1	245	26.3367	40.5749	106.349	48.3039	48.1142	40.0036	200.536	0	26.4641	491.91	161.196	197.341	223.234	0
TRINITY_DN2576_c1_g2_i9	AT1G79750.1 | Symbols: ATNADP-ME4, NADP-ME4 | NADP-malic enzyme 4 | chr1:30007655-30011179 REVERSE LENGTH=646""	sp|P51615|MAOX VITVI NADP-dependent malic enzyme OS=Vitis vinifera OX=29760 PE=2 SV=1	2790	94.3296	60.1492	59.3692	52.901	51.1372	50.5875	214.508	129.023	151.209	132.733	211.58	196.613	205.401	222.658
TRINITY_DN332_c0_g1_i3	AT5G07090.1 | Symbols: | Ribosomal protein S4 (RPS4A) family protein | chr5:2202410-2203805 FORWARD LENGTH=262	sp|O22424|RS4 MAIZE 40S ribosomal protein S4 OS=Zea mays OX=4577 GN=RPS4 PE=2 SV=1	1233	89.8562	68.927	75.9036	73.7534	85.4916	75.707	162.053	48.3083	151.553	115.677	229.366	221.098	207.825	86.7109
TRINITY_DN2872_c0_g1_i3	AT5G48760.2 | Symbols: | Ribosomal protein L13 family protein | chr5:19771315-19772686 REVERSE LENGTH=206	sp|Q9FKC0|R13A4 ARATH 60S ribosomal protein L13a-4 OS=Arabidopsis thaliana OX=3702 GN=RPL13AD PE=2 SV=1	955	89.2063	74.5226	88.4718	74.0098	81.9621	87.0598	165.388	52.1035	173.761	99.0238	213.208	201.222	205.48	111.577
TRINITY_DN3720_c0_g1_i2	AT5G56710.1 | Symbols: | Ribosomal protein L31e family protein | chr5:22944003-22944767 REVERSE LENGTH=119	sp|P46290|RL31 NICGU 60S ribosomal protein L31 OS=Nicotiana glutinosa OX=35889 GN=RPL31 PE=2 SV=1	925	88.7165	68.6618	68.6967	88.6575	83.8906	73.4828	145.994	44.7037	147.305	132.759	236.507	229.803	196.1	88.1033
TRINITY_DN36102_c0_g1_i9	AT1G01170.2 | Symbols: | Protein of unknown function (DUF1138) | chr1:74105-74443 REVERSE LENGTH=83	sp|A2T312|CHLB ANGEV Light-independent protochlorophyllide reductase subunit B OS=Angiopteris evecta OX=13825 GN=chlB PE=3 SV=1	995	133.863	112.55	126.424	127.904	136.327	116.306	115.823	78.1693	95.0619	146.001	134.215	132.721	149.213	38.2643
TRINITY_DN5914_c0_g1_i15	AT5G55070.1 | Symbols: | Dihydrolipoamide succinyltransferase | chr5:22347637-22350409 FORWARD LENGTH=464	sp|Q9FLQ4|ODO2A ARATH Dihydrolipoyllysine-residue succinyltransferase component of 2-oxoglutarate dehydrogenase complex 1, mitochondrial OS=Arabidopsis thaliana OX=3702 GN=At5g55070 PE=1 SV=1""	1992	128.56	126.334	106.375	117.326	131.444	109.699	114.368	88.1647	104.852	150.295	126.241	150.447	149.156	46.7843
TRINITY_DN1308_c0_g1_i30	AT4G35090.1 | Symbols: CAT2 | catalase 2 | chr4:16700937-16703215 REVERSE LENGTH=492	sp|P29756|CATA1 SOYBN Catalase-1/2 OS=Glycine max OX=3847 GN=CAT2 PE=2 SV=1	2003	99.8033	105.264	121.187	108.507	104.108	91.0377	131.48	235.553	94.6523	139.165	125.838	119.897	120.782	93.3206
TRINITY_DN4614_c1_g2_i1	AT3G08610.1 | Symbols: | unknown protein; Has 40 Blast hits to 40 proteins in 15 species: Archae - 0; Bacteria - 0; Metazoa - 0; Fungi - 0; Plants - 40; Viruses - 0; Other Eukaryotes - 0 (source: NCBI BLink). | chr3:2616435-2616768 REVERSE LENGTH=65	sp|Q9C9Z5|NDUA1 ARATH NADH dehydrogenase [ubiquinone] 1 alpha subcomplex subunit 1 OS=Arabidopsis thaliana OX=3702 GN=At3g08610 PE=1 SV=1	830	122.971	108.016	106.757	114.667	116.486	94.7012	133.182	69.9126	85.9189	164.635	155.537	165.766	157.608	67.2734
TRINITY_DN37423_c0_g2_i3	AT5G56670.1 | Symbols: | Ribosomal protein S30 family protein | chr5:22935413-22935981 REVERSE LENGTH=62	sp|P49689|RS30 ARATH 40S ribosomal protein S30 OS=Arabidopsis thaliana OX=3702 GN=RPS30C PE=3 SV=3	1430	102.827	87.3749	86.0804	88.8591	91.0472	84.4548	154.142	56.667	152.728	122.799	190.751	191.474	185.679	79.6399
TRINITY_DN16597_c0_g1_i3	AT4G34555.1 | Symbols: | Ribosomal protein S25 family protein | chr4:16504381-16505339 REVERSE LENGTH=108	sp|P46301|RS25 SOLLC 40S ribosomal protein S25 OS=Solanum lycopersicum OX=4081 GN=RPS25 PE=3 SV=1	1780	77.7525	56.1637	76.6055	70.379	86.9249	68.4996	159.228	43.7719	137.361	128.704	236.381	222.558	228.848	120.434
TRINITY_DN3385_c0_g1_i20	AT1G69410.1 | Symbols: ATELF5A-3, ELF5A-3 | eukaryotic elongation factor 5A-3 | chr1:26089301-26090194 FORWARD LENGTH=158""	sp|P24922|IF5A2 NICPL Eukaryotic translation initiation factor 5A-2 OS=Nicotiana plumbaginifolia OX=4092 GN=EIF-5A2 PE=2 SV=1	521	140.752	81.6484	120.048	113.131	99.0967	83.0028	101.064	283.212	141.639	102.03	102.958	115.525	107.605	70.9098
TRINITY_DN37_c0_g1_i2	AT1G07230.1 | Symbols: NPC1 | non-specific phospholipase C1 | chr1:2220509-2222778 REVERSE LENGTH=533	sp|Q8L7Y9|NPC1 ARATH Non-specific phospholipase C1 OS=Arabidopsis thaliana OX=3702 GN=NPC1 PE=2 SV=1	2161	200.351	188.251	157.422	152.155	167.55	136.807	64.6492	242.735	76.2977	57.2165	56.4863	45.6498	41.0288	54.6087
[truncated: 344,717+ more rows]
